# Supplementary material for: Poly[bis­[μ-1,4-bis­(1H-imidazol-5-yl)benzene-κ2 N 3:N 3′]diformatomanganese(II)]
Source: Acta Crystallogr Sect E Struct Rep Online. 2010 Nov 6;66(Pt 12):m1501–2. doi: 10.1107/S1600536810044053 (PMC3011459; doi:10.1107/S1600536810044053)
Supplement: Supplementary file 1 [file e-66-m1501-sup1.cif]

##############################################################################
###                                                                        ###
###        Electronic paper (Acta Crystallographica Section E)             ###
###                                                                        ###
##############################################################################
#                                                                            #
# This CIF contains the data in a paper accepted for publication in Acta     #
# Crystallographica Section E. It conforms to the requirements of Notes      #
# for Authors for Section E, and has been peer reviewed under the auspices   #
# of the IUCr Commission on Journals.                                        #
#                                                                            #
# Full details of the Crystallographic Information File format               #
# are given in the paper "The Crystallographic Information File (CIF):       #
# a New Standard Archive File for Crystallography" by S. R. Hall, F. H.      #
# Allen and I. D. Brown [Acta Cryst. (1991), A47, 655-685].                  #
#                                                                            #
# The current version of the core CIF dictionary is obtainable from          #
# ftp://ftp.iucr.org/pub/cif_core.dic. The current version number is 2.4.    #
#                                                                            #
# Software is freely available for graphical display of the structure(s) in  #
# this CIF.  For information consult the CIF home page http://www.iucr.org/  #
# cif/home.html                                                              #
#                                                                            #
# This file may be used for bona fide research purposes within the           #
# scientific community so long as proper attribution is given to the journal # 
# article from which it was obtained.                                        #
#                                                                            #
##############################################################################
                                             
data_global
_audit_creation_method     'form.cif (version 2.0)'
_journal_data_validation_number     ?
_journal_date_recd_electronic     2010-09-29
_journal_date_accepted     2010-10-28
_journal_name_full     'Acta Crystallographica, Section E'
_journal_year     2010
_journal_volume     66
_journal_issue     12
_journal_page_first     m1501
_journal_page_last     m1502
_journal_paper_category     QM
_journal_coeditor_code     BX2313
_publ_contact_author_name     'Dr. Shui-Sheng Chen'
_publ_contact_author_address
;
      Department of Chemistry, Fuyang Normal College,
      Fuyang, Anhui 236041, China
;
_publ_contact_author_email     'sscfync@163.com'
_publ_contact_author_fax     '86 558 2595626'
_publ_contact_author_phone     '86 558 2595626'
_publ_section_title
;\
Poly[bis[\m-1,4-bis(1<i>H</i>-imidazol-5-yl)benzene-\k^2^<i>N</i>^3^:\
<i>N</i>^3'^]diformatomanganese(II)]
;
loop_
    _publ_author_name
    _publ_author_footnote
    _publ_author_address
    'Shui-Sheng Chen' ?
;
      Department of Chemistry, Fuyang Normal College,
      Fuyang, Anhui 236041, People's Republic of China
;
    'Sen-Lin Yang' ?
;
      Department of Chemistry, Fuyang Normal College,
      Fuyang, Anhui 236041, People's Republic of China
;
    'Shu-Ping Zhang' ?
;
      Department of Chemistry, Fuyang Normal College,
      Fuyang, Anhui 236041, People's Republic of China
;
    'Zi-Qiang Lu' ?
;
      Key Laboratory of Functional Organometallic Materials,
     Department of Chemistry and Materials Science
     Hengyang Normal University,
     Luoyang, Henan 471022, People's Republic of China
;
_publ_section_synopsis     .
data_I
_audit_creation_method     SHELXL-97
_chemical_name_systematic
;
Poly[bis[\m-1,4-bis(1<i>H</i>-imidazol-5-yl)benzene-
\k^2^<i>N</i>^3^:<i>N</i>^3'^]diformatomanganese(II)]
;
_chemical_name_common     ?
_chemical_formula_moiety     'C26 H22 Mn N8 O4'
_chemical_formula_sum     'C26 H22 Mn N8 O4'
_chemical_formula_iupac     '[Mn (C H O2)2 (C24 H20 N8)2]'
_chemical_formula_weight     565.46
_chemical_melting_point     ?
_symmetry_cell_setting     monoclinic
_symmetry_space_group_name_H-M     'P 21/c'
_symmetry_space_group_name_Hall     '-P 2ybc'
loop_
    _symmetry_equiv_pos_as_xyz
    'x, y, z'
    '-x, y+1/2, -z+1/2'
    '-x, -y, -z'
    'x, -y-1/2, z-1/2'
_cell_length_a     7.3240(8)
_cell_length_b     12.1313(13)
_cell_length_c     14.1802(15)
_cell_angle_alpha     90.00
_cell_angle_beta     100.704(2)
_cell_angle_gamma     90.00
_cell_volume     1238.0(2)
_cell_formula_units_Z     2
_cell_measurement_reflns_used     3510
_cell_measurement_theta_min     2.226
_cell_measurement_theta_max     28.24
_cell_measurement_temperature     293(2)
_exptl_crystal_description     block
_exptl_crystal_colour     brown
_exptl_crystal_size_max     0.21
_exptl_crystal_size_mid     0.16
_exptl_crystal_size_min     0.12
_exptl_crystal_density_diffrn     1.517
_exptl_crystal_density_meas     ?
_exptl_crystal_density_method     'not measured'
_exptl_crystal_F_000     582
_exptl_absorpt_coefficient_mu     0.585
_exptl_absorpt_correction_type     multi-scan
_exptl_absorpt_process_details     '(SADABS; Sheldrick, 1996)'
_exptl_absorpt_correction_T_min     0.8871
_exptl_absorpt_correction_T_max     0.9331
_exptl_special_details
;
;
_diffrn_ambient_temperature     293(2)
_diffrn_radiation_type     MoK\a
_diffrn_radiation_wavelength     0.71073
_diffrn_radiation_source     'fine-focus sealed tube'
_diffrn_radiation_monochromator     graphite
_diffrn_measurement_device_type     'Bruker SMART APEXII CCD'
_diffrn_measurement_method     '\f and \w scans'
_diffrn_detector_area_resol_mean     ?
_diffrn_reflns_number     6495
_diffrn_reflns_av_R_equivalents     0.0429
_diffrn_reflns_av_sigmaI/netI     0.0364
_diffrn_reflns_theta_min     2.23
_diffrn_reflns_theta_max     26.00
_diffrn_reflns_theta_full     26.00
_diffrn_measured_fraction_theta_max     0.997
_diffrn_measured_fraction_theta_full     0.997
_diffrn_reflns_limit_h_min     -9
_diffrn_reflns_limit_h_max     4
_diffrn_reflns_limit_k_min     -14
_diffrn_reflns_limit_k_max     14
_diffrn_reflns_limit_l_min     -17
_diffrn_reflns_limit_l_max     17
_diffrn_standards_number     ?
_diffrn_standards_interval_count     ?
_diffrn_standards_interval_time     ?
_diffrn_standards_decay_%     ?
_refine_special_details
;
Refinement of <i>F</i>^2^ against ALL reflections. The weighted <i>R</i>-factor
<i>wR</i> and goodness of fit <i>S</i> are based on <i>F</i>^2^, conventional
<i>R</i>-factors <i>R</i> are based on <i>F</i>, with <i>F</i> set to zero for
negative <i>F</i>^2^. The threshold expression of <i>F</i>^2^ >
\s(<i>F</i>^2^) is used only for calculating <i>R</i>-factors(gt) <i>etc</i>.
and is not relevant to the choice of reflections for refinement.
<i>R</i>-factors based on <i>F</i>^2^ are statistically about twice as large
as those based on <i>F</i>, and <i>R</i>- factors based on ALL data will be
even larger.
;
_reflns_number_total     2420
_reflns_number_gt     2196
_reflns_threshold_expression     I>2\s(I)
_refine_ls_structure_factor_coef     Fsqd
_refine_ls_matrix_type     full
_refine_ls_R_factor_all     0.0406
_refine_ls_R_factor_gt     0.0360
_refine_ls_wR_factor_gt     0.0980
_refine_ls_wR_factor_ref     0.1009
_refine_ls_goodness_of_fit_ref     1.064
_refine_ls_restrained_S_all     1.064
_refine_ls_number_reflns     2420
_refine_ls_number_parameters     178
_refine_ls_number_restraints     0
_refine_ls_hydrogen_treatment     constr
_refine_ls_weighting_scheme     calc
_refine_ls_weighting_details
         'calc w=1/[\s^2^(Fo^2^)+(0.0581P)^2^+0.2300P] where P=(Fo^2^+2Fc^2^)/3'
_atom_sites_solution_hydrogens     geom
_atom_sites_solution_primary     direct
_atom_sites_solution_secondary     difmap
_refine_ls_shift/su_max     0.000
_refine_ls_shift/su_mean     0.000
_refine_diff_density_max     0.304
_refine_diff_density_min     -0.254
_refine_ls_extinction_method     none
_refine_ls_extinction_coef     ?
loop_
    _atom_type_symbol
    _atom_type_description
    _atom_type_scat_dispersion_real
    _atom_type_scat_dispersion_imag
    _atom_type_scat_source
    'C' 'C' 0.0033 0.0016
                         'International Tables Vol C Tables 4.2.6.8 and 6.1.1.4'
    'H' 'H' 0.0000 0.0000
                         'International Tables Vol C Tables 4.2.6.8 and 6.1.1.4'
    'N' 'N' 0.0061 0.0033
                         'International Tables Vol C Tables 4.2.6.8 and 6.1.1.4'
    'O' 'O' 0.0106 0.0060
                         'International Tables Vol C Tables 4.2.6.8 and 6.1.1.4'
    'Mn' 'Mn' 0.3368 0.7283
                         'International Tables Vol C Tables 4.2.6.8 and 6.1.1.4'
_computing_data_collection     'APEX2 (Bruker, 2003)'
_computing_cell_refinement     'SAINT (Bruker, 2003)'
_computing_data_reduction     'SAINT (Bruker, 2003)'
_computing_structure_solution     'SHELXS97 (Sheldrick, 2008)'
_computing_structure_refinement     'SHELXL97 (Sheldrick, 2008)'
_computing_molecular_graphics     'SHELXTL (Sheldrick, 2008)'
_computing_publication_material     'SHELXTL (Sheldrick, 2008)'
loop_
    _atom_site_type_symbol
    _atom_site_label
    _atom_site_fract_x
    _atom_site_fract_y
    _atom_site_fract_z
    _atom_site_U_iso_or_equiv
    _atom_site_adp_type
    _atom_site_calc_flag
    _atom_site_refinement_flags
    _atom_site_occupancy
    _atom_site_disorder_assembly
    _atom_site_disorder_group
    C C1 0.7024(3) 0.61227(17) 0.34180(14) 0.0363(5) Uani d . 1 . .
    H H1 0.7649 0.6613 0.3869 0.044 Uiso calc R 1 . .
    C C2 0.5906(3) 0.53538(16) 0.20304(13) 0.0292(4) Uani d . 1 . .
    C C3 0.5424(3) 0.47633(17) 0.27654(14) 0.0319(5) Uani d . 1 . .
    H H3 0.4721 0.4120 0.2690 0.038 Uiso calc R 1 . .
    C C4 0.5462(3) 0.51810(15) 0.09923(14) 0.0265(4) Uani d . 1 . .
    C C5 0.5767(3) 0.59952(16) 0.03487(13) 0.0289(4) Uani d . 1 . .
    H H5 0.6284 0.6666 0.0576 0.035 Uiso calc R 1 . .
    C C6 0.5306(3) 0.58109(16) -0.06262(13) 0.0298(4) Uani d . 1 . .
    H H6 0.5514 0.6364 -0.1048 0.036 Uiso calc R 1 . .
    C C7 0.2276(3) 0.66265(16) 0.35944(15) 0.0386(5) Uani d . 1 . .
    H H7 0.2459 0.6234 0.3056 0.046 Uiso calc R 1 . .
    C C8 0.1345(3) 0.79075(15) 0.44854(14) 0.0292(4) Uani d . 1 . .
    C C9 0.2315(3) 0.71098(15) 0.50414(14) 0.0323(4) Uani d . 1 . .
    H H9 0.2541 0.7105 0.5709 0.039 Uiso calc R 1 . .
    C C10 0.0609(3) 0.89682(15) 0.47356(14) 0.0290(4) Uani d . 1 . .
    C C11 -0.0078(3) 0.97491(17) 0.40435(16) 0.0351(5) Uani d . 1 . .
    H H11 -0.0133 0.9588 0.3398 0.042 Uiso calc R 1 . .
    C C12 -0.0679(3) 1.07637(16) 0.43069(15) 0.0355(5) Uani d . 1 . .
    H H12 -0.1139 1.1276 0.3834 0.043 Uiso calc R 1 . .
    C C13 0.1608(3) 0.36826(16) 0.37714(14) 0.0339(5) Uani d . 1 . .
    H H13 0.0769 0.4215 0.3893 0.041 Uiso calc R 1 . .
    Mn Mn1 0.5000 0.5000 0.5000 0.02250(15) Uani d S 1 . .
    N N1 0.6124(3) 0.52515(14) 0.36355(12) 0.0330(4) Uani d . 1 . .
    N N2 0.6934(3) 0.62227(14) 0.24675(11) 0.0351(4) Uani d . 1 . .
    H H2 0.7431 0.6738 0.2183 0.042 Uiso calc R 1 . .
    N N3 0.2911(2) 0.63150(13) 0.44833(12) 0.0317(4) Uani d . 1 . .
    N N4 0.1335(2) 0.75759(14) 0.35583(12) 0.0350(4) Uani d . 1 . .
    H H4 0.0817 0.7917 0.3047 0.042 Uiso calc R 1 . .
    O O1 0.3183(2) 0.37154(11) 0.42634(10) 0.0378(4) Uani d . 1 . .
    O O2 0.1041(2) 0.30061(13) 0.31300(11) 0.0461(4) Uani d . 1 . .
loop_
    _atom_site_aniso_label
    _atom_site_aniso_U_11
    _atom_site_aniso_U_22
    _atom_site_aniso_U_33
    _atom_site_aniso_U_12
    _atom_site_aniso_U_13
    _atom_site_aniso_U_23
    C1 0.0449(12) 0.0407(11) 0.0220(10) -0.0042(10) 0.0024(9) -0.0056(8)
    C2 0.0326(10) 0.0325(10) 0.0223(10) 0.0011(8) 0.0050(8) -0.0028(8)
    C3 0.0420(12) 0.0318(10) 0.0222(10) -0.0031(9) 0.0068(9) -0.0030(8)
    C4 0.0282(10) 0.0307(9) 0.0206(9) 0.0025(8) 0.0048(8) -0.0009(7)
    C5 0.0344(11) 0.0270(9) 0.0245(10) -0.0020(8) 0.0035(8) -0.0031(7)
    C6 0.0363(11) 0.0309(10) 0.0225(9) -0.0007(8) 0.0061(8) 0.0037(7)
    C7 0.0481(13) 0.0319(11) 0.0323(11) 0.0115(10) -0.0014(9) -0.0050(9)
    C8 0.0278(10) 0.0256(9) 0.0326(10) 0.0020(8) 0.0016(8) -0.0003(8)
    C9 0.0405(11) 0.0295(10) 0.0261(10) 0.0054(9) 0.0037(8) 0.0000(8)
    C10 0.0247(9) 0.0247(9) 0.0367(11) 0.0029(7) 0.0031(8) 0.0002(8)
    C11 0.0402(12) 0.0338(10) 0.0305(10) 0.0067(9) 0.0044(9) -0.0008(8)
    C12 0.0394(12) 0.0306(10) 0.0346(11) 0.0096(9) 0.0024(9) 0.0069(8)
    C13 0.0388(12) 0.0284(10) 0.0331(11) 0.0017(9) 0.0029(9) -0.0045(8)
    Mn1 0.0303(3) 0.0201(2) 0.0153(2) 0.00383(15) -0.00031(16) -0.00102(13)
    N1 0.0423(10) 0.0362(9) 0.0204(8) -0.0006(8) 0.0059(7) -0.0017(7)
    N2 0.0465(10) 0.0377(9) 0.0210(8) -0.0095(8) 0.0056(7) -0.0013(7)
    N3 0.0395(10) 0.0266(8) 0.0267(8) 0.0088(7) 0.0000(7) -0.0006(6)
    N4 0.0411(10) 0.0305(9) 0.0285(9) 0.0102(7) -0.0062(7) 0.0025(7)
    O1 0.0427(9) 0.0303(8) 0.0348(8) -0.0038(6) -0.0075(7) -0.0042(6)
    O2 0.0523(10) 0.0427(9) 0.0351(9) -0.0002(7) -0.0131(7) -0.0127(7)
_geom_special_details
;
All e.s.d.'s (except the e.s.d. in the dihedral angle between two l.s. planes)
are estimated using the full covariance matrix. The cell e.s.d.'s are taken
into account individually in the estimation of e.s.d.'s in distances, angles
and torsion angles; correlations between e.s.d.'s in cell parameters are only
used when they are defined by crystal symmetry. An approximate (isotropic)
treatment of cell e.s.d.'s is used for estimating e.s.d.'s involving l.s.
planes.
;
loop_
    _geom_bond_atom_site_label_1
    _geom_bond_atom_site_label_2
    _geom_bond_site_symmetry_2
    _geom_bond_distance
    _geom_bond_publ_flag
    C1 N1 . 1.312(3) ?
    C1 N2 . 1.343(3) ?
    C1 H1 . 0.9300 ?
    C2 C3 . 1.364(3) ?
    C2 N2 . 1.375(3) ?
    C2 C4 . 1.462(3) ?
    C3 N1 . 1.379(3) ?
    C3 H3 . 0.9300 ?
    C4 C6 3_665 1.388(3) ?
    C4 C5 . 1.391(3) ?
    C5 C6 . 1.379(3) ?
    C5 H5 . 0.9300 ?
    C6 C4 3_665 1.388(3) ?
    C6 H6 . 0.9300 ?
    C7 N3 . 1.315(3) ?
    C7 N4 . 1.338(2) ?
    C7 H7 . 0.9300 ?
    C8 C9 . 1.362(3) ?
    C8 N4 . 1.373(3) ?
    C8 C10 . 1.464(3) ?
    C9 N3 . 1.369(2) ?
    C9 H9 . 0.9300 ?
    C10 C12 3_576 1.388(3) ?
    C10 C11 . 1.389(3) ?
    C11 C12 . 1.382(3) ?
    C11 H11 . 0.9300 ?
    C12 C10 3_576 1.388(3) ?
    C12 H12 . 0.9300 ?
    C13 O1 . 1.233(2) ?
    C13 O2 . 1.238(2) ?
    C13 H13 . 0.9300 ?
    Mn1 O1 . 2.1848(13) ?
    Mn1 O1 3_666 2.1848(13) ?
    Mn1 N3 3_666 2.2376(16) ?
    Mn1 N3 . 2.2376(16) ?
    Mn1 N1 . 2.2597(17) ?
    Mn1 N1 3_666 2.2597(17) ?
    N2 H2 . 0.8600 ?
    N4 H4 . 0.8600 ?
loop_
    _geom_angle_atom_site_label_1
    _geom_angle_atom_site_label_2
    _geom_angle_atom_site_label_3
    _geom_angle_site_symmetry_1
    _geom_angle_site_symmetry_3
    _geom_angle
    _geom_angle_publ_flag
    N1 C1 N2 . . 112.07(18) ?
    N1 C1 H1 . . 124.0 ?
    N2 C1 H1 . . 124.0 ?
    C3 C2 N2 . . 104.84(17) ?
    C3 C2 C4 . . 130.79(19) ?
    N2 C2 C4 . . 124.36(17) ?
    C2 C3 N1 . . 110.64(18) ?
    C2 C3 H3 . . 124.7 ?
    N1 C3 H3 . . 124.7 ?
    C6 C4 C5 3_665 . 118.28(17) ?
    C6 C4 C2 3_665 . 119.98(17) ?
    C5 C4 C2 . . 121.74(17) ?
    C6 C5 C4 . . 120.23(18) ?
    C6 C5 H5 . . 119.9 ?
    C4 C5 H5 . . 119.9 ?
    C5 C6 C4 . 3_665 121.50(17) ?
    C5 C6 H6 . . 119.3 ?
    C4 C6 H6 3_665 . 119.3 ?
    N3 C7 N4 . . 111.81(18) ?
    N3 C7 H7 . . 124.1 ?
    N4 C7 H7 . . 124.1 ?
    C9 C8 N4 . . 104.81(16) ?
    C9 C8 C10 . . 131.31(18) ?
    N4 C8 C10 . . 123.55(17) ?
    C8 C9 N3 . . 110.71(17) ?
    C8 C9 H9 . . 124.6 ?
    N3 C9 H9 . . 124.6 ?
    C12 C10 C11 3_576 . 118.30(18) ?
    C12 C10 C8 3_576 . 119.65(17) ?
    C11 C10 C8 . . 121.96(19) ?
    C12 C11 C10 . . 120.5(2) ?
    C12 C11 H11 . . 119.7 ?
    C10 C11 H11 . . 119.7 ?
    C11 C12 C10 . 3_576 121.16(18) ?
    C11 C12 H12 . . 119.4 ?
    C10 C12 H12 3_576 . 119.4 ?
    O1 C13 O2 . . 126.0(2) ?
    O1 C13 H13 . . 117.0 ?
    O2 C13 H13 . . 117.0 ?
    O1 Mn1 O1 . 3_666 180.0 ?
    O1 Mn1 N3 . 3_666 88.09(6) ?
    O1 Mn1 N3 3_666 3_666 91.91(6) ?
    O1 Mn1 N3 . . 91.91(6) ?
    O1 Mn1 N3 3_666 . 88.09(6) ?
    N3 Mn1 N3 3_666 . 180.00(8) ?
    O1 Mn1 N1 . . 88.47(6) ?
    O1 Mn1 N1 3_666 . 91.53(6) ?
    N3 Mn1 N1 3_666 . 92.34(6) ?
    N3 Mn1 N1 . . 87.66(6) ?
    O1 Mn1 N1 . 3_666 91.53(6) ?
    O1 Mn1 N1 3_666 3_666 88.47(6) ?
    N3 Mn1 N1 3_666 3_666 87.66(6) ?
    N3 Mn1 N1 . 3_666 92.34(6) ?
    N1 Mn1 N1 . 3_666 180.0 ?
    C1 N1 C3 . . 104.77(17) ?
    C1 N1 Mn1 . . 126.06(13) ?
    C3 N1 Mn1 . . 125.06(14) ?
    C1 N2 C2 . . 107.68(16) ?
    C1 N2 H2 . . 126.2 ?
    C2 N2 H2 . . 126.2 ?
    C7 N3 C9 . . 104.94(16) ?
    C7 N3 Mn1 . . 128.10(14) ?
    C9 N3 Mn1 . . 125.79(13) ?
    C7 N4 C8 . . 107.72(17) ?
    C7 N4 H4 . . 126.1 ?
    C8 N4 H4 . . 126.1 ?
    C13 O1 Mn1 . . 135.75(13) ?
loop_
    _geom_torsion_atom_site_label_1
    _geom_torsion_atom_site_label_2
    _geom_torsion_atom_site_label_3
    _geom_torsion_atom_site_label_4
    _geom_torsion_site_symmetry_1
    _geom_torsion_site_symmetry_2
    _geom_torsion_site_symmetry_3
    _geom_torsion_site_symmetry_4
    _geom_torsion
    _geom_torsion_publ_flag
    N2 C2 C3 N1 . . . . 0.3(2) ?
    C4 C2 C3 N1 . . . . -178.5(2) ?
    C3 C2 C4 C6 . . . 3_665 -12.5(3) ?
    N2 C2 C4 C6 . . . 3_665 168.97(19) ?
    C3 C2 C4 C5 . . . . 166.7(2) ?
    N2 C2 C4 C5 . . . . -11.9(3) ?
    C6 C4 C5 C6 3_665 . . . 0.2(3) ?
    C2 C4 C5 C6 . . . . -178.98(18) ?
    C4 C5 C6 C4 . . . 3_665 -0.2(3) ?
    N4 C8 C9 N3 . . . . 0.8(2) ?
    C10 C8 C9 N3 . . . . -172.7(2) ?
    C9 C8 C10 C12 . . . 3_576 -7.5(3) ?
    N4 C8 C10 C12 . . . 3_576 -179.89(19) ?
    C9 C8 C10 C11 . . . . 169.0(2) ?
    N4 C8 C10 C11 . . . . -3.4(3) ?
    C12 C10 C11 C12 3_576 . . . -0.2(3) ?
    C8 C10 C11 C12 . . . . -176.81(19) ?
    C10 C11 C12 C10 . . . 3_576 0.3(4) ?
    N2 C1 N1 C3 . . . . 0.3(2) ?
    N2 C1 N1 Mn1 . . . . -157.68(15) ?
    C2 C3 N1 C1 . . . . -0.3(2) ?
    C2 C3 N1 Mn1 . . . . 157.90(14) ?
    O1 Mn1 N1 C1 . . . . 161.35(18) ?
    O1 Mn1 N1 C1 3_666 . . . -18.65(18) ?
    N3 Mn1 N1 C1 3_666 . . . -110.62(18) ?
    N3 Mn1 N1 C1 . . . . 69.38(18) ?
    O1 Mn1 N1 C3 . . . . 7.67(16) ?
    O1 Mn1 N1 C3 3_666 . . . -172.33(16) ?
    N3 Mn1 N1 C3 3_666 . . . 95.69(16) ?
    N3 Mn1 N1 C3 . . . . -84.31(16) ?
    N1 C1 N2 C2 . . . . -0.1(2) ?
    C3 C2 N2 C1 . . . . -0.1(2) ?
    C4 C2 N2 C1 . . . . 178.79(19) ?
    N4 C7 N3 C9 . . . . 0.7(2) ?
    N4 C7 N3 Mn1 . . . . -167.33(14) ?
    C8 C9 N3 C7 . . . . -0.9(2) ?
    C8 C9 N3 Mn1 . . . . 167.49(13) ?
    O1 Mn1 N3 C7 . . . . -63.64(19) ?
    O1 Mn1 N3 C7 3_666 . . . 116.36(19) ?
    N1 Mn1 N3 C7 . . . . 24.74(18) ?
    N1 Mn1 N3 C7 3_666 . . . -155.26(18) ?
    O1 Mn1 N3 C9 . . . . 130.62(16) ?
    O1 Mn1 N3 C9 3_666 . . . -49.38(16) ?
    N1 Mn1 N3 C9 . . . . -140.99(17) ?
    N1 Mn1 N3 C9 3_666 . . . 39.01(17) ?
    N3 C7 N4 C8 . . . . -0.3(2) ?
    C9 C8 N4 C7 . . . . -0.3(2) ?
    C10 C8 N4 C7 . . . . 173.77(19) ?
    O2 C13 O1 Mn1 . . . . 151.13(17) ?
    N3 Mn1 O1 C13 3_666 . . . 178.4(2) ?
    N3 Mn1 O1 C13 . . . . -1.6(2) ?
    N1 Mn1 O1 C13 . . . . -89.2(2) ?
    N1 Mn1 O1 C13 3_666 . . . 90.8(2) ?
loop_
    _geom_hbond_atom_site_label_D
    _geom_hbond_atom_site_label_H
    _geom_hbond_atom_site_label_A
    _geom_hbond_site_symmetry_A
    _geom_hbond_distance_DH
    _geom_hbond_distance_HA
    _geom_hbond_distance_DA
    _geom_hbond_angle_DHA
    N2 H2 O2 2_655 0.86 2.00 2.840(2) 165.00
    N4 H4 O2 2_555 0.86 1.95 2.736(2) 151.00
