# Supplementary material for: Poly[bis­[μ-1,4-bis­(1H-imidazol-5-yl)benzene-κ2 N 3:N 3′]diformatomanganese(II)]
Source: Acta Crystallogr Sect E Struct Rep Online. 2010 Nov 6;66(Pt 12):m1501–2. doi: 10.1107/S1600536810044053 (PMC3011459; doi:10.1107/S1600536810044053)
Supplement: Supplementary file 2 [file e-66-m1501-Isup2.hkl]

# 
# h,k,l, Fc-squared, Fo-squared, sigma(Fo-squared) and status flag 
# 
data_I
_shelx_title ' 1 in P2(1)/c' 
_shelx_refln_list_code          4 
_shelx_F_calc_maximum      140.06 
_exptl_crystal_F_000       582.00 
_reflns_d_resolution_high  0.8107 
 
loop_ 
 _symmetry_equiv_pos_as_xyz 
 'x, y, z' 
 '-x, y+1/2, -z+1/2' 
 '-x, -y, -z' 
 'x, -y-1/2, z-1/2' 
 
_cell_length_a     7.3240 
_cell_length_b    12.1313 
_cell_length_c    14.1802 
_cell_angle_alpha  90.000 
_cell_angle_beta  100.704 
_cell_angle_gamma  90.000 
 
_shelx_F_squared_multiplier     1.000 
 
loop_ 
 _refln_index_h 
 _refln_index_k 
 _refln_index_l 
 _refln_F_squared_calc 
 _refln_F_squared_meas 
 _refln_F_squared_sigma 
 _refln_observed_status 
   1   0   0     4211.53     4473.65    229.74 o 
   2   0   0     1957.64     2075.50     64.71 o 
   3   0   0     1021.20      848.54     12.46 o 
   4   0   0      424.45      431.13     17.69 o 
   5   0   0     2036.56     1906.91     83.88 o 
   6   0   0       66.52       68.43      8.59 o 
   7   0   0        9.66        6.94      4.63 o 
   8   0   0        9.48       28.76      7.93 o 
   1   1   0       38.09       29.40      1.69 o 
   2   1   0     4719.61     4572.93     72.91 o 
   3   1   0      382.96      434.19      6.14 o 
   4   1   0       45.31       40.75      2.45 o 
   5   1   0       64.97       69.59      3.49 o 
   6   1   0       76.11       76.41      5.10 o 
   7   1   0       84.08       79.30      7.77 o 
   8   1   0        0.10        0.44      3.15 o 
   0   2   0     7103.29     7014.17    162.19 o 
   1   2   0    19617.27    18878.37   1228.76 o 
   2   2   0    17369.19    16571.15    743.61 o 
   3   2   0        1.70       16.84      9.94 o 
   4   2   0     2164.92     2063.51     38.34 o 
   5   2   0        2.25        0.09      1.35 o 
   6   2   0      198.75      181.05      7.52 o 
   7   2   0      118.69      123.00      8.70 o 
   8   2   0        0.61        0.16      2.91 o 
   1   3   0     6204.38     6251.97    275.33 o 
   2   3   0     2004.29     2090.63     53.30 o 
   3   3   0        8.26       11.67      2.51 o 
   4   3   0      761.95      743.39     15.36 o 
   5   3   0      165.09      148.91      6.36 o 
   6   3   0      322.99      316.44     13.61 o 
   7   3   0        7.41        6.30      2.77 o 
   8   3   0       26.99       41.56      6.66 o 
   0   4   0        4.39        4.85      1.01 o 
   1   4   0      725.08      741.97     21.55 o 
   2   4   0     9255.98     9075.07    364.45 o 
   3   4   0     4804.04     4752.85    156.69 o 
   4   4   0       75.99       80.82      8.26 o 
   5   4   0       28.53       31.42      3.72 o 
   6   4   0       88.16       80.02      5.49 o 
   7   4   0       97.01       98.01      6.54 o 
   8   4   0      694.68      755.25     22.77 o 
   1   5   0      422.73      393.82      9.62 o 
   2   5   0      869.00      892.10     22.85 o 
   3   5   0        7.39       12.81      2.92 o 
   4   5   0      240.66      242.77     15.12 o 
   5   5   0      339.67      316.37     12.15 o 
   6   5   0      109.65      110.02      6.47 o 
   7   5   0       25.04       25.48      4.38 o 
   8   5   0        0.87        3.36      2.26 o 
   0   6   0      991.81      970.98     26.00 o 
   1   6   0     2391.42     2506.19     45.64 o 
   2   6   0      249.93      260.71      9.93 o 
   3   6   0      397.27      364.95     19.01 o 
   4   6   0      757.10      686.33     22.31 o 
   5   6   0       16.24       17.64      3.75 o 
   6   6   0      342.20      339.57     18.53 o 
   7   6   0       90.59       87.52      8.11 o 
   8   6   0      150.25      157.11     21.07 o 
   1   7   0       14.07       13.22      1.42 o 
   2   7   0      350.38      347.35      7.54 o 
   3   7   0      937.61      930.41     82.27 o 
   4   7   0        7.91        8.94      3.38 o 
   5   7   0        3.26        9.24      3.76 o 
   6   7   0       81.46       71.83      7.82 o 
   7   7   0       58.54       50.61      6.88 o 
   0   8   0     3962.02     4146.58    112.41 o 
   1   8   0     1722.76     1710.80     18.18 o 
   2   8   0       22.85       20.23      2.62 o 
   3   8   0       15.57       20.28      3.24 o 
   4   8   0      343.41      327.56     14.54 o 
   5   8   0      543.50      538.73     17.41 o 
   6   8   0      565.24      535.81     56.94 o 
   7   8   0        6.79       12.20      3.37 o 
   1   9   0      154.29      145.36      5.15 o 
   2   9   0       93.86       90.75      4.54 o 
   3   9   0       16.67       14.48      3.04 o 
   4   9   0       16.46       24.26      3.97 o 
   5   9   0        7.58       15.37      4.54 o 
   6   9   0      117.90      126.00     11.74 o 
   7   9   0        8.86       17.79      4.38 o 
   0  10   0     1302.70     1305.80     89.83 o 
   1  10   0      280.05      280.04      9.20 o 
   2  10   0      805.77      798.79     16.40 o 
   3  10   0      349.23      340.86     15.14 o 
   4  10   0      313.66      299.58     17.67 o 
   5  10   0      292.87      288.88     11.16 o 
   6  10   0       12.05       15.66      3.31 o 
   1  11   0      281.10      287.09      9.82 o 
   2  11   0       61.61       64.73      5.63 o 
   3  11   0       75.91       74.09      7.48 o 
   4  11   0        9.60       15.35      3.62 o 
   5  11   0        3.86        7.07      2.71 o 
   6  11   0        8.76       17.30      3.46 o 
   0  12   0       16.84       25.62      7.44 o 
   1  12   0      202.56      202.05      8.76 o 
   2  12   0      859.76      867.98     33.21 o 
   3  12   0      480.94      465.54     50.25 o 
   4  12   0      261.96      245.09     14.63 o 
   5  12   0       44.49       52.59      7.83 o 
   1  13   0        2.21        5.64      3.08 o 
   2  13   0      102.42      102.55      6.88 o 
   3  13   0        0.92        3.31      3.39 o 
   4  13   0       71.14      104.22     10.33 o 
   0  14   0       81.40      100.00     13.55 o 
   1  14   0       49.32       52.88      7.48 o 
   2  14   0       18.89       17.84      3.97 o 
   3  14   0      251.28      271.20     18.26 o 
  -8   1   1      288.90      315.78     14.61 o 
  -7   1   1      170.71      170.16      9.99 o 
  -6   1   1      365.67      342.16      9.79 o 
  -5   1   1      532.65      501.05     13.77 o 
  -4   1   1       33.99       23.60      2.04 o 
  -3   1   1       19.70       35.10      1.98 o 
  -2   1   1    17362.79    16682.88    464.37 o 
  -1   1   1     1553.87     1582.39     46.72 o 
   0   1   1      362.05      434.49     15.52 o 
   1   1   1     7423.46     7741.68    131.55 o 
   2   1   1       75.37       65.69      2.59 o 
   3   1   1     1360.49     1353.68     29.02 o 
   4   1   1     1061.59     1061.19     17.18 o 
   5   1   1     1224.15     1211.09     13.93 o 
   6   1   1      850.88      810.47     29.04 o 
   7   1   1      133.14      140.92      9.41 o 
   8   1   1      102.60      102.12      8.82 o 
  -8   2   1       26.71       36.36      6.37 o 
  -7   2   1        8.00       12.45      3.95 o 
  -6   2   1      148.72      129.65      6.41 o 
  -5   2   1      373.25      352.76      9.20 o 
  -4   2   1      495.84      499.91      7.35 o 
  -3   2   1       83.42       77.70      3.79 o 
  -2   2   1     8786.05     9032.94    265.61 o 
  -1   2   1     2337.70     2418.02    122.00 o 
   0   2   1      616.23      558.72     11.63 o 
   1   2   1      331.03      354.80     12.45 o 
   2   2   1       20.37       25.20      2.94 o 
   3   2   1     2655.26     2609.42     69.71 o 
   4   2   1     2098.23     2160.68     34.69 o 
   5   2   1      273.03      274.04      8.38 o 
   6   2   1       18.54       18.16      3.37 o 
   7   2   1       43.65       42.51      6.42 o 
   8   2   1        1.78        5.36      3.48 o 
  -8   3   1       93.71      116.32      9.20 o 
  -7   3   1      348.67      345.30     14.17 o 
  -6   3   1      109.33      111.30      8.59 o 
  -5   3   1       66.21       55.71      5.03 o 
  -4   3   1      528.73      553.05     30.82 o 
  -3   3   1      172.48      154.89      8.23 o 
  -2   3   1     3543.49     3388.05    142.56 o 
  -1   3   1       78.45       52.29      1.65 o 
   0   3   1      805.81      808.68     11.96 o 
   1   3   1     6433.86     6802.66    188.40 o 
   2   3   1     5867.49     6175.00     56.86 o 
   3   3   1     5284.72     5503.13    135.34 o 
   4   3   1      481.50      474.13     15.29 o 
   5   3   1      440.09      444.70     16.97 o 
   6   3   1      183.19      170.69      7.64 o 
   7   3   1      148.34      141.87      7.55 o 
   8   3   1      236.78      256.49     13.61 o 
  -8   4   1        6.49       10.80      4.20 o 
  -7   4   1       52.60       53.62      5.45 o 
  -6   4   1      586.47      515.99     18.16 o 
  -5   4   1      176.06      152.62     11.20 o 
  -4   4   1     2156.34     2164.46     66.48 o 
  -3   4   1      459.13      412.57     36.11 o 
  -2   4   1        1.17       18.27     14.71 o 
  -1   4   1        0.85        1.31      0.67 o 
   0   4   1      895.58      959.06      7.45 o 
   1   4   1      403.87      355.45      6.54 o 
   2   4   1       19.83       23.42      3.13 o 
   3   4   1      448.37      484.09     23.22 o 
   4   4   1      105.71       80.40      5.87 o 
   5   4   1       19.78       20.65      3.19 o 
   6   4   1       75.75       73.10      5.65 o 
   7   4   1        0.09        1.55      2.34 o 
   8   4   1        6.92        9.21      3.57 o 
  -8   5   1       26.02       37.51      6.02 o 
  -7   5   1      552.19      541.11     24.78 o 
  -6   5   1       25.37       19.45      3.55 o 
  -5   5   1       63.49       72.14      4.99 o 
  -4   5   1       15.61       12.59      2.30 o 
  -3   5   1      404.58      332.29     24.05 o 
  -2   5   1     1673.83     1593.02     47.05 o 
  -1   5   1     1265.13     1229.71     23.00 o 
   0   5   1     2249.04     2201.23     24.96 o 
   1   5   1     1430.06     1479.79     31.34 o 
   2   5   1     4507.82     5084.43    114.79 o 
   3   5   1     2524.64     2511.24     79.58 o 
   4   5   1     2243.59     2225.13     84.79 o 
   5   5   1      150.13      151.49     12.31 o 
   6   5   1       27.44       25.51      4.12 o 
   7   5   1      938.37      947.24     27.08 o 
   8   5   1       26.97       33.37      4.74 o 
  -8   6   1       10.48       13.83      3.33 o 
  -7   6   1       21.71       24.45      5.07 o 
  -6   6   1       12.75       15.03      4.61 o 
  -5   6   1      633.23      626.02     19.50 o 
  -4   6   1       25.92       19.88      3.91 o 
  -3   6   1      227.04      217.28     21.98 o 
  -2   6   1        1.54        2.59      0.94 o 
  -1   6   1      203.25      247.42      5.74 o 
   0   6   1      665.83      660.14     10.61 o 
   1   6   1      770.94      843.43     16.40 o 
   2   6   1      160.30      183.51      4.29 o 
   3   6   1       93.07       69.44      5.32 o 
   4   6   1      167.90      147.90      8.06 o 
   5   6   1      105.97       87.82     10.58 o 
   6   6   1      101.33      102.56      6.64 o 
   7   6   1      160.98      156.35     10.52 o 
   8   6   1        5.69        9.48      3.08 o 
  -7   7   1       28.35       38.28      6.19 o 
  -6   7   1      222.88      202.73     13.39 o 
  -5   7   1      373.23      338.82     13.44 o 
  -4   7   1      166.74      157.53      8.65 o 
  -3   7   1       35.58       29.84      3.38 o 
  -2   7   1      128.00      106.85      4.29 o 
  -1   7   1     1104.41     1087.33     19.67 o 
   0   7   1     4553.17     4723.40     65.77 o 
   1   7   1      814.67      819.71     10.14 o 
   2   7   1      725.39      755.55     25.80 o 
   3   7   1     1284.91     1291.31     31.43 o 
   4   7   1       23.37       30.32      6.53 o 
   5   7   1     1248.96     1168.48     38.18 o 
   6   7   1      449.21      410.68     23.14 o 
   7   7   1       48.06       53.86      7.17 o 
  -7   8   1        0.90        3.74      2.82 o 
  -6   8   1       65.04       53.88      7.04 o 
  -5   8   1       21.21       14.51      5.37 o 
  -4   8   1        9.66       11.27      2.85 o 
  -3   8   1        0.25        0.87      1.82 o 
  -2   8   1      325.23      316.77     13.69 o 
  -1   8   1        1.51        2.13      1.00 o 
   0   8   1      305.53      315.52      5.39 o 
   1   8   1       98.83      113.55      3.39 o 
   2   8   1      535.78      491.55     20.47 o 
   3   8   1      226.32      194.06      9.32 o 
   4   8   1      629.35      584.28     16.76 o 
   5   8   1        9.02        8.04      3.90 o 
   6   8   1       22.02       19.36      4.79 o 
   7   8   1       23.77       25.31      4.97 o 
  -7   9   1       55.84       76.08      8.39 o 
  -6   9   1       82.02       75.62      8.11 o 
  -5   9   1      202.50      199.00      9.08 o 
  -4   9   1      518.21      514.82     17.31 o 
  -3   9   1      160.87      150.24      7.56 o 
  -2   9   1       20.76       24.54      2.96 o 
  -1   9   1      268.80      256.59      6.01 o 
   0   9   1      478.05      481.74      8.52 o 
   1   9   1     1489.38     1516.37     17.56 o 
   2   9   1       43.82       47.25      3.71 o 
   3   9   1       50.62       59.39      5.06 o 
   4   9   1      330.17      321.22     10.68 o 
   5   9   1      462.61      460.02     37.52 o 
   6   9   1      263.40      263.08     32.07 o 
  -6  10   1        1.53        7.49      2.57 o 
  -5  10   1       88.78      103.87      7.18 o 
  -4  10   1        0.79        4.33      2.50 o 
  -3  10   1       33.16       31.55      3.68 o 
  -2  10   1        0.61        2.75      1.84 o 
  -1  10   1      531.58      548.73     10.69 o 
   0  10   1        0.00        0.33      1.45 o 
   1  10   1       77.41       78.77      6.29 o 
   2  10   1       13.62       14.36      3.14 o 
   3  10   1      125.90      117.79      6.55 o 
   4  10   1       39.19       42.39      5.06 o 
   5  10   1      166.65      164.19      9.18 o 
   6  10   1       40.75       41.93      5.29 o 
  -6  11   1       92.34      118.37     10.12 o 
  -5  11   1       59.92       70.04      6.62 o 
  -4  11   1      102.36      104.27      6.84 o 
  -3  11   1      563.82      571.83     12.56 o 
  -2  11   1      307.79      299.97     13.28 o 
  -1  11   1      132.80      124.10      6.67 o 
   0  11   1       22.56       19.38      3.40 o 
   1  11   1       85.40       77.76      5.39 o 
   2  11   1      247.85      256.62     12.48 o 
   3  11   1      196.83      194.64     17.52 o 
   4  11   1       63.98       70.34      7.89 o 
   5  11   1       37.45       37.08      6.48 o 
  -5  12   1        0.02        5.89      4.96 o 
  -4  12   1      152.72      166.36     10.81 o 
  -3  12   1       23.18       26.73      4.32 o 
  -2  12   1       30.94       29.86      4.45 o 
  -1  12   1       74.07       72.32      5.95 o 
   0  12   1       12.30       15.85      4.17 o 
   1  12   1       36.12       33.61      4.51 o 
   2  12   1       21.28       22.92      3.96 o 
   3  12   1       15.96       22.27      5.14 o 
   4  12   1       14.85       19.90      5.08 o 
   5  12   1        9.90       12.64      4.44 o 
  -4  13   1      129.37      159.90     11.10 o 
  -3  13   1      117.71      116.72      7.50 o 
  -2  13   1      486.96      540.22     23.40 o 
  -1  13   1      239.72      285.18     13.62 o 
   0  13   1       40.64       49.94      6.95 o 
   1  13   1       28.46       43.56      6.60 o 
   2  13   1       20.06       26.07      4.38 o 
   3  13   1       90.01       99.52      9.06 o 
   4  13   1       95.87      115.56     10.11 o 
  -3  14   1        0.43        3.72      3.91 o 
  -2  14   1        9.05       17.25      4.10 o 
  -1  14   1       29.55       36.75     12.07 o 
   0  14   1        4.80        9.01      3.91 o 
   1  14   1        1.98        7.63      3.88 o 
   2  14   1        0.34        3.68      2.82 o 
  -9   0   2       68.11       75.04     13.06 o 
  -8   0   2       28.11       47.27     10.08 o 
  -7   0   2      265.91      260.16     17.19 o 
  -6   0   2     1041.22     1044.26     30.74 o 
  -5   0   2       68.29       73.40      5.78 o 
  -4   0   2     2520.22     2582.16     81.65 o 
  -3   0   2     1342.05     1235.71     42.40 o 
  -2   0   2        8.10        7.56      1.39 o 
  -1   0   2    10349.01     9908.79     89.91 o 
   0   0   2     9062.44     9141.86     85.04 o 
   1   0   2     3442.28     3698.06     33.39 o 
   2   0   2     7865.46     8405.17     64.79 o 
   3   0   2      378.56      329.74     10.91 o 
   4   0   2     1163.88     1102.48     26.20 o 
   5   0   2     1059.18      998.33     18.30 o 
   6   0   2        2.25        6.28      4.13 o 
   7   0   2      260.59      272.55     18.18 o 
   8   0   2       59.07       82.81     12.56 o 
  -8   1   2       56.72       70.40      8.17 o 
  -7   1   2        0.47        2.09      2.68 o 
  -6   1   2        3.57        4.50      2.14 o 
  -5   1   2        9.66        8.03      1.74 o 
  -4   1   2     1165.43     1196.88     25.41 o 
  -3   1   2      267.18      228.64      6.29 o 
  -2   1   2      229.62      241.06      3.98 o 
  -1   1   2     3795.26     3782.63    109.38 o 
   0   1   2      560.85      468.59      8.90 o 
   1   1   2     2856.85     3185.91     21.61 o 
   2   1   2     2209.04     2499.19     60.45 o 
   3   1   2        8.45       18.07      1.88 o 
   4   1   2      104.64      106.00      3.87 o 
   5   1   2       12.00       11.90      2.02 o 
   6   1   2       10.45       10.06      2.72 o 
   7   1   2       77.47       86.69      8.24 o 
   8   1   2       19.53       25.88      5.76 o 
  -8   2   2       65.82       75.61      8.36 o 
  -7   2   2      491.82      508.87     16.81 o 
  -6   2   2      265.71      263.75      8.82 o 
  -5   2   2     1906.69     1822.82     48.45 o 
  -4   2   2     1130.84     1134.43     23.31 o 
  -3   2   2       20.57       19.28      1.54 o 
  -2   2   2     9871.08     9942.48    345.78 o 
  -1   2   2     2344.55     2480.05    104.30 o 
   0   2   2     1057.73     1198.56     28.27 o 
   1   2   2     3027.00     3137.10     32.22 o 
   2   2   2      553.50      554.18     22.86 o 
   3   2   2     2344.03     2348.93     64.57 o 
   4   2   2      204.54      210.24      5.92 o 
   5   2   2      299.70      284.26      8.79 o 
   6   2   2      362.36      344.77     10.56 o 
   7   2   2       89.57       86.29      7.94 o 
   8   2   2       32.93       39.75     11.07 o 
  -8   3   2       74.72       91.88      8.99 o 
  -7   3   2       12.68       15.78      3.52 o 
  -6   3   2       41.69       35.37      4.09 o 
  -5   3   2        0.01        3.57      1.79 o 
  -4   3   2     3226.46     3148.78    130.03 o 
  -3   3   2      331.53      289.83     10.38 o 
  -2   3   2        3.74        5.44      0.87 o 
  -1   3   2      313.77      270.58      9.87 o 
   0   3   2      323.49      288.41      4.52 o 
   1   3   2      309.23      303.55      5.59 o 
   2   3   2        5.94        7.79      1.24 o 
   3   3   2      562.75      611.57     21.55 o 
   4   3   2       38.88       53.83      4.82 o 
   5   3   2        0.39        0.48      1.67 o 
   6   3   2       69.07       68.01      5.37 o 
   7   3   2       33.89       35.60      4.83 o 
   8   3   2       22.86       32.04      5.78 o 
  -8   4   2      377.80      388.55     28.02 o 
  -7   4   2       99.78       96.17      6.32 o 
  -6   4   2     1324.86     1265.76     51.54 o 
  -5   4   2      457.08      435.13     34.57 o 
  -4   4   2     1630.52     1580.81     86.71 o 
  -3   4   2     2344.27     2395.45     96.15 o 
  -2   4   2      465.04      526.11     23.24 o 
  -1   4   2        3.83        6.02      0.93 o 
   0   4   2        2.51       13.59      1.01 o 
   1   4   2     1789.84     1831.20     28.27 o 
   2   4   2      925.37     1006.44     58.64 o 
   3   4   2      166.10      148.50      9.29 o 
   4   4   2      669.99      608.32     14.96 o 
   5   4   2      177.75      164.20      8.81 o 
   6   4   2       94.85      100.35      6.32 o 
   7   4   2      193.43      188.38      8.88 o 
   8   4   2      148.25      154.99     16.45 o 
  -8   5   2       64.01       56.43      7.22 o 
  -7   5   2       11.71       12.17      4.32 o 
  -6   5   2      731.99      656.92     31.93 o 
  -5   5   2        8.52       12.71      4.24 o 
  -4   5   2      506.55      483.08     27.26 o 
  -3   5   2       14.99       16.89      2.20 o 
  -2   5   2      129.64      138.48      4.34 o 
  -1   5   2      217.21      220.52      7.13 o 
   0   5   2      279.05      259.82      3.80 o 
   1   5   2      361.18      407.02      7.40 o 
   2   5   2        3.92        4.27      1.20 o 
   3   5   2       20.58       23.03      4.30 o 
   4   5   2      239.44      210.63      9.29 o 
   5   5   2       21.76       23.32      4.59 o 
   6   5   2       12.58       15.67      3.47 o 
   7   5   2      172.66      172.18      8.64 o 
   8   5   2       25.81       36.89      4.65 o 
  -8   6   2      310.71      280.77     13.88 o 
  -7   6   2      151.13      157.74     14.88 o 
  -6   6   2      698.58      630.09     68.84 o 
  -5   6   2      866.40      814.86     48.51 o 
  -4   6   2      394.90      390.77     15.77 o 
  -3   6   2       76.18       63.51      7.44 o 
  -2   6   2      135.01      102.06      3.16 o 
  -1   6   2     1368.96     1238.46     20.17 o 
   0   6   2       17.18       12.09      1.21 o 
   1   6   2      341.47      300.56      5.17 o 
   2   6   2       26.78       15.78      1.67 o 
   3   6   2      678.45      638.60     22.40 o 
   4   6   2      463.02      412.37     13.26 o 
   5   6   2       28.63       25.48      5.01 o 
   6   6   2      424.70      410.07     13.28 o 
   7   6   2        0.58        7.37      2.61 o 
  -7   7   2      152.63      139.67     15.54 o 
  -6   7   2       37.73       43.58      6.53 o 
  -5   7   2       37.92       33.86      5.58 o 
  -4   7   2      121.25      103.28      7.36 o 
  -3   7   2      537.67      529.51     48.48 o 
  -2   7   2       23.33       22.90      2.03 o 
  -1   7   2        9.35       11.44      1.27 o 
   0   7   2        9.66       14.31      1.41 o 
   1   7   2       22.90       21.99      1.74 o 
   2   7   2       10.32       17.03      2.60 o 
   3   7   2       12.70       14.98      3.45 o 
   4   7   2      288.44      265.98     11.49 o 
   5   7   2      590.59      540.93     17.11 o 
   6   7   2        7.50       11.51      4.09 o 
   7   7   2       31.23       38.03      8.35 o 
  -7   8   2      257.37      244.21     12.96 o 
  -6   8   2      222.34      200.94     19.17 o 
  -5   8   2      177.41      174.73     10.34 o 
  -4   8   2      262.81      246.82      8.94 o 
  -3   8   2      262.61      239.40     11.45 o 
  -2   8   2      457.72      424.74      9.23 o 
  -1   8   2     1316.71     1237.60     21.64 o 
   0   8   2      743.52      663.17     14.73 o 
   1   8   2       58.68       47.27      2.44 o 
   2   8   2      688.45      707.88     32.24 o 
   3   8   2      118.45      132.37      6.34 o 
   4   8   2      258.83      254.86     11.27 o 
   5   8   2      242.47      226.75     11.67 o 
   6   8   2        9.01       13.08      4.20 o 
   7   8   2        0.57        7.14      2.70 o 
  -7   9   2        9.43       15.01      4.21 o 
  -6   9   2       20.89       24.91      6.36 o 
  -5   9   2        0.06        0.76      2.15 o 
  -4   9   2       23.63       27.18      4.02 o 
  -3   9   2       19.58       23.34      3.12 o 
  -2   9   2      361.76      355.39      8.62 o 
  -1   9   2      185.65      179.82      5.13 o 
   0   9   2       70.44       72.97      3.44 o 
   1   9   2      604.52      607.68     11.24 o 
   2   9   2      463.17      449.34     14.10 o 
   3   9   2      318.79      313.60      9.94 o 
   4   9   2        2.38        2.40      2.23 o 
   5   9   2       22.60       21.59      5.18 o 
   6   9   2       30.45       30.67      5.49 o 
  -6  10   2       16.44       23.37      4.00 o 
  -5  10   2       64.06       61.19      5.99 o 
  -4  10   2      171.47      176.94      9.95 o 
  -3  10   2      976.28      929.78     24.91 o 
  -2  10   2      477.21      446.66     13.88 o 
  -1  10   2      142.36      134.43      5.59 o 
   0  10   2     1069.30     1094.99     18.91 o 
   1  10   2      753.44      736.26     15.31 o 
   2  10   2      727.99      711.85     23.58 o 
   3  10   2      157.08      161.41      9.63 o 
   4  10   2      197.45      214.22     11.69 o 
   5  10   2        1.16        3.26      2.67 o 
   6  10   2       21.07       32.86      4.60 o 
  -6  11   2        5.17       12.31      2.93 o 
  -5  11   2        0.42        1.96      2.29 o 
  -4  11   2       31.41       40.89      5.11 o 
  -3  11   2      120.58      106.45      5.71 o 
  -2  11   2       94.96       92.25      5.12 o 
  -1  11   2      458.88      474.20     22.01 o 
   0  11   2       38.57       42.17      4.53 o 
   1  11   2       38.83       40.95      4.64 o 
   2  11   2       40.31       39.49      4.70 o 
   3  11   2      359.26      338.64     24.30 o 
   4  11   2       28.75       22.98      5.03 o 
   5  11   2       23.32       15.96      4.42 o 
  -5  12   2      147.02      170.94     11.34 o 
  -4  12   2      136.95      134.98      7.87 o 
  -3  12   2       56.09       54.71      5.72 o 
  -2  12   2      740.82      733.90     43.13 o 
  -1  12   2      241.43      238.99      9.48 o 
   0  12   2      270.69      285.82     12.86 o 
   1  12   2      667.97      683.61     15.99 o 
   2  12   2      612.83      626.54     16.37 o 
   3  12   2      230.52      246.84     21.65 o 
   4  12   2       29.32       35.11      6.14 o 
   5  12   2       51.15       62.11     10.83 o 
  -4  13   2       23.02       33.03      6.48 o 
  -3  13   2        2.79        7.95      2.97 o 
  -2  13   2        2.57        1.57      2.29 o 
  -1  13   2        1.70        6.61      3.27 o 
   0  13   2      104.50      117.72      8.88 o 
   1  13   2      355.65      386.49     15.84 o 
   2  13   2       29.28       27.15      4.42 o 
   3  13   2       13.12       16.36      4.54 o 
   4  13   2      107.41       89.63     11.82 o 
  -3  14   2       69.88       81.62      7.41 o 
  -2  14   2       43.53       50.28      6.10 o 
  -1  14   2      298.81      322.61     15.07 o 
   0  14   2      466.97      490.30     41.57 o 
   1  14   2      144.10      162.30     16.12 o 
   2  14   2       14.28       21.63      4.27 o 
  -9   1   3        4.71       22.51      5.83 o 
  -8   1   3      140.63      148.25     10.33 o 
  -7   1   3      343.54      357.13     14.01 o 
  -6   1   3      878.61      834.30     17.11 o 
  -5   1   3      508.38      508.56      9.14 o 
  -4   1   3      287.14      277.81     13.78 o 
  -3   1   3      196.56      167.54      5.26 o 
  -2   1   3     1410.85     1323.60     26.50 o 
  -1   1   3     7833.49     8169.33    256.79 o 
   0   1   3      341.85      370.50      5.44 o 
   1   1   3       35.22       37.32      2.45 o 
   2   1   3      444.18      381.12     13.80 o 
   3   1   3     1081.23     1150.76     19.34 o 
   4   1   3     2721.45     2801.01     25.49 o 
   5   1   3      230.79      211.00      6.23 o 
   6   1   3      173.22      145.32      8.56 o 
   7   1   3        0.83        0.74      2.49 o 
   8   1   3      142.53      149.01     12.56 o 
  -8   2   3       21.91       30.12      5.83 o 
  -7   2   3       15.03       19.43      3.59 o 
  -6   2   3      936.02      904.32     24.45 o 
  -5   2   3        0.87        2.87      1.68 o 
  -4   2   3        1.40        2.43      1.16 o 
  -3   2   3      100.01      125.20      8.64 o 
  -2   2   3        2.82        3.81      0.95 o 
  -1   2   3     1247.58     1378.98     41.37 o 
   0   2   3      893.47      910.11     17.84 o 
   1   2   3      725.81      786.40     10.78 o 
   2   2   3      435.10      501.14     10.56 o 
   3   2   3       76.55       76.76      4.89 o 
   4   2   3       25.01       31.35      2.84 o 
   5   2   3      183.04      188.62      7.34 o 
   6   2   3       29.12       26.81      4.02 o 
   7   2   3        2.22        4.70      3.10 o 
   8   2   3        6.44       11.15      4.01 o 
  -8   3   3       52.29       63.46      7.65 o 
  -7   3   3        2.45        5.73      2.70 o 
  -6   3   3       76.65       80.96      5.38 o 
  -5   3   3      714.40      696.82     13.06 o 
  -4   3   3     1050.53     1042.10     33.78 o 
  -3   3   3     4644.87     4833.72    172.39 o 
  -2   3   3      138.18      117.35      3.27 o 
  -1   3   3      786.12      853.08     30.74 o 
   0   3   3     5069.59     5442.33    113.70 o 
   1   3   3     1800.64     1847.31     14.11 o 
   2   3   3     5078.84     5750.25    197.68 o 
   3   3   3      343.36      325.51     20.78 o 
   4   3   3       51.73       43.61      4.66 o 
   5   3   3      265.81      256.75     10.67 o 
   6   3   3      270.95      255.54      9.54 o 
   7   3   3      254.30      239.75      9.94 o 
   8   3   3       74.73       82.68      8.87 o 
  -8   4   3        0.11        2.81      4.46 o 
  -7   4   3        3.66        4.24      2.36 o 
  -6   4   3        8.63        8.20      2.67 o 
  -5   4   3       67.13       61.41      5.13 o 
  -4   4   3      340.43      337.24     13.42 o 
  -3   4   3      479.70      489.06     14.12 o 
  -2   4   3      615.90      684.73     22.52 o 
  -1   4   3      224.37      230.30      5.47 o 
   0   4   3       32.98       32.53      1.43 o 
   1   4   3       15.67       11.60      1.39 o 
   2   4   3      458.24      498.43     15.53 o 
   3   4   3       37.34       36.55      2.57 o 
   4   4   3        9.03       12.78      3.13 o 
   5   4   3       12.54       11.79      3.49 o 
   6   4   3        1.92        1.74      2.17 o 
   7   4   3        1.44        1.52      2.26 o 
   8   4   3       21.14       24.77      5.19 o 
  -8   5   3        0.74        5.19      3.25 o 
  -7   5   3       46.30       52.38      6.98 o 
  -6   5   3        5.29        4.60      3.22 o 
  -5   5   3      368.73      333.03     20.38 o 
  -4   5   3     2450.11     2518.07    105.07 o 
  -3   5   3      514.09      532.11     21.52 o 
  -2   5   3     1371.02     1434.43     36.92 o 
  -1   5   3       15.57       24.99      1.75 o 
   0   5   3     2760.58     2850.04     37.99 o 
   1   5   3     5978.71     6735.61    110.30 o 
   2   5   3      843.32      899.01     31.25 o 
   3   5   3      644.96      622.04     36.36 o 
   4   5   3      617.32      589.59     54.46 o 
   5   5   3       11.14       11.87      3.81 o 
   6   5   3      569.99      538.54     17.65 o 
   7   5   3      238.15      246.31     10.41 o 
  -8   6   3      227.97      214.79     12.08 o 
  -7   6   3      161.87      154.37     10.11 o 
  -6   6   3      290.20      258.23     18.68 o 
  -5   6   3      107.15       99.56      7.51 o 
  -4   6   3       11.01        8.32      3.15 o 
  -3   6   3       25.69       34.03      4.35 o 
  -2   6   3      214.84      218.22      9.38 o 
  -1   6   3      253.12      262.01      5.10 o 
   0   6   3      430.98      443.00      8.41 o 
   1   6   3      287.48      283.68      5.32 o 
   2   6   3      415.94      422.27     11.94 o 
   3   6   3        6.34       10.81      2.98 o 
   4   6   3      157.52      153.57     14.46 o 
   5   6   3      143.11      144.64      9.11 o 
   6   6   3       73.87       77.45     12.56 o 
   7   6   3        0.14        2.79      2.10 o 
  -7   7   3       55.30       57.06      7.34 o 
  -6   7   3      405.95      364.57     15.01 o 
  -5   7   3      235.78      199.94     10.57 o 
  -4   7   3       32.00       30.84      4.90 o 
  -3   7   3       22.28       25.19      2.76 o 
  -2   7   3     1757.32     1843.88     43.27 o 
  -1   7   3     2949.02     3033.04     54.40 o 
   0   7   3      965.97      989.13     16.96 o 
   1   7   3       53.54       57.91      2.44 o 
   2   7   3     1557.09     1579.06     54.33 o 
   3   7   3      815.69      790.10     62.06 o 
   4   7   3      365.94      336.57     20.83 o 
   5   7   3     1708.25     1643.64     30.07 o 
   6   7   3        9.98       14.63      4.32 o 
   7   7   3       27.70       38.53      5.05 o 
  -7   8   3        0.76        4.60      2.33 o 
  -6   8   3       39.91       37.36      6.25 o 
  -5   8   3      400.81      376.07     14.84 o 
  -4   8   3      273.89      252.56     14.26 o 
  -3   8   3      139.40      125.54      5.28 o 
  -2   8   3        6.26        6.21      1.86 o 
  -1   8   3      898.46      917.44     18.62 o 
   0   8   3      153.65      157.76      4.61 o 
   1   8   3        3.09        3.63      1.22 o 
   2   8   3       64.45       76.89      6.03 o 
   3   8   3      298.24      265.29     13.71 o 
   4   8   3      129.33      124.02      8.35 o 
   5   8   3        5.72        7.58      3.49 o 
   6   8   3       27.93       29.87      5.83 o 
   7   8   3        3.91        7.46      2.74 o 
  -7   9   3      224.27      226.43     12.64 o 
  -6   9   3      190.74      173.11     12.73 o 
  -5   9   3       20.23       25.93      4.91 o 
  -4   9   3      262.71      263.14     17.72 o 
  -3   9   3       86.87       84.35      5.25 o 
  -2   9   3      293.17      274.20     11.50 o 
  -1   9   3      462.41      440.28      8.02 o 
   0   9   3      234.62      221.27      5.77 o 
   1   9   3      422.63      380.61     13.48 o 
   2   9   3        1.84        5.20      2.49 o 
   3   9   3     1228.14     1140.47     72.31 o 
   4   9   3     1017.14      969.52     39.00 o 
   5   9   3      215.29      206.19     11.51 o 
   6   9   3       75.25       75.91     11.07 o 
  -6  10   3        0.49        6.24      2.38 o 
  -5  10   3       23.83       18.61      3.72 o 
  -4  10   3      104.29      115.66      6.87 o 
  -3  10   3      525.65      508.81     21.80 o 
  -2  10   3      183.74      189.99      6.81 o 
  -1  10   3       60.03       54.59      4.05 o 
   0  10   3      177.84      187.96      8.46 o 
   1  10   3     1153.95     1151.67     20.80 o 
   2  10   3       24.45       17.88      4.19 o 
   3  10   3        1.90        3.92      2.98 o 
   4  10   3        7.39        5.34      3.17 o 
   5  10   3        9.91       17.85      4.73 o 
   6  10   3       51.17       54.72      7.60 o 
  -6  11   3      148.28      175.79     16.50 o 
  -5  11   3      120.45      131.37      7.78 o 
  -4  11   3      220.21      225.67     16.06 o 
  -3  11   3      326.70      342.00      9.85 o 
  -2  11   3       34.21       36.30      3.88 o 
  -1  11   3        2.27        5.59      2.16 o 
   0  11   3        1.11        2.91      1.90 o 
   1  11   3      767.17      761.96     16.20 o 
   2  11   3      539.42      465.46     16.34 o 
   3  11   3      303.18      261.66     12.91 o 
   4  11   3       37.35       42.24      6.82 o 
   5  11   3       43.80       43.73      7.19 o 
  -5  12   3       13.28       13.64      4.02 o 
  -4  12   3       14.45       25.40      4.44 o 
  -3  12   3      122.09      127.22      7.26 o 
  -2  12   3        4.87       10.39      2.98 o 
  -1  12   3      167.97      155.56      7.80 o 
   0  12   3       36.59       36.92      5.84 o 
   1  12   3      200.39      206.56      9.34 o 
   2  12   3       62.39       56.81      7.06 o 
   3  12   3       65.26       57.84      7.52 o 
   4  12   3       19.75       25.30      5.81 o 
  -4  13   3       41.80       59.34     11.40 o 
  -3  13   3      259.13      281.63     15.59 o 
  -2  13   3       40.44       51.78      5.71 o 
  -1  13   3       50.34       57.30      7.25 o 
   0  13   3      296.81      315.13     14.24 o 
   1  13   3      133.78      136.96     16.15 o 
   2  13   3      328.01      311.61     25.95 o 
   3  13   3       34.91       40.09      6.73 o 
  -3  14   3        1.97       10.07      4.35 o 
  -2  14   3       38.16       50.18      7.53 o 
  -1  14   3      147.38      168.72     17.69 o 
   0  14   3       91.57       90.54      8.73 o 
   1  14   3        6.00        5.82      3.60 o 
   2  14   3        3.47        5.61      3.67 o 
  -9   0   4       36.66       62.15     11.90 o 
  -8   0   4       13.35       12.56      6.28 o 
  -7   0   4      777.98      761.63     28.59 o 
  -6   0   4      319.82      326.59     11.22 o 
  -5   0   4      563.44      553.68     17.93 o 
  -4   0   4      889.93      844.99     14.73 o 
  -3   0   4        3.53        3.42      2.98 o 
  -2   0   4     8565.19     8672.92     48.85 o 
  -1   0   4     9213.84     9295.07    163.71 o 
   0   0   4       66.04      102.81      3.97 o 
   1   0   4     1697.86     1599.61     24.30 o 
   2   0   4      330.93      415.69     12.89 o 
   3   0   4     1682.07     1760.93     29.59 o 
   4   0   4     2293.69     2404.05     38.02 o 
   5   0   4     1118.72      988.70     51.98 o 
   6   0   4       45.84       52.56      9.09 o 
   7   0   4       28.81       35.37      8.76 o 
   8   0   4       65.16       82.97     13.06 o 
  -9   1   4        0.00        2.99      3.79 o 
  -8   1   4       21.80       26.53      5.43 o 
  -7   1   4       31.63       32.23      5.49 o 
  -6   1   4       10.90       11.46      2.70 o 
  -5   1   4       20.99       20.26      2.32 o 
  -4   1   4       12.26       14.87      1.85 o 
  -3   1   4      532.94      575.26      7.68 o 
  -2   1   4      522.30      543.64      6.73 o 
  -1   1   4      633.96      768.95     17.04 o 
   0   1   4       86.81      115.93      3.41 o 
   1   1   4      156.75      171.48      5.43 o 
   2   1   4      257.38      285.79     11.57 o 
   3   1   4      155.55      187.52      7.36 o 
   4   1   4       62.01       71.74      4.06 o 
   5   1   4      151.60      146.41      5.45 o 
   6   1   4       42.59       37.75      4.42 o 
   7   1   4        0.73        2.89      2.70 o 
   8   1   4       14.75       15.71      4.80 o 
  -8   2   4      128.53      145.51      9.99 o 
  -7   2   4      109.96      107.96      7.10 o 
  -6   2   4      429.62      416.92     22.65 o 
  -5   2   4     1357.91     1311.40     54.98 o 
  -4   2   4      375.77      360.80      6.69 o 
  -3   2   4     3145.78     3019.57     80.02 o 
  -2   2   4      613.47      597.44      8.47 o 
  -1   2   4     2385.41     2494.47     70.97 o 
   0   2   4      677.09      615.95     10.78 o 
   1   2   4      438.10      454.76     10.74 o 
   2   2   4     1576.68     1659.02     27.77 o 
   3   2   4     1765.87     1913.26     68.08 o 
   4   2   4      210.44      201.48      8.06 o 
   5   2   4      583.73      521.17     36.03 o 
   6   2   4       97.97      106.72      6.43 o 
   7   2   4      110.95      118.43      9.09 o 
   8   2   4        3.66        9.28      3.25 o 
  -8   3   4       27.73       37.38      6.70 o 
  -7   3   4       12.45       17.01      3.70 o 
  -6   3   4        0.03        0.00      1.87 o 
  -5   3   4        0.00        1.89      1.74 o 
  -4   3   4      519.35      529.59     21.45 o 
  -3   3   4       45.89       53.88      2.55 o 
  -2   3   4      890.03      890.66     31.31 o 
  -1   3   4       43.72       63.83      2.88 o 
   0   3   4      189.85      182.34      6.74 o 
   1   3   4      812.72      917.88     11.83 o 
   2   3   4       17.26       13.32      1.80 o 
   3   3   4      527.54      566.99     21.75 o 
   4   3   4      122.97      116.16      6.88 o 
   5   3   4      141.28      137.57      8.17 o 
   6   3   4       31.46       37.55      4.64 o 
   7   3   4       23.23       22.77      4.01 o 
   8   3   4        0.06        4.75      2.65 o 
  -8   4   4      318.42      338.50     22.31 o 
  -7   4   4      270.05      283.59     13.01 o 
  -6   4   4      200.63      198.70      8.00 o 
  -5   4   4      473.68      432.57     17.84 o 
  -4   4   4     3304.58     3463.60    111.05 o 
  -3   4   4     3103.83     3298.39    103.11 o 
  -2   4   4       49.67       65.84      2.34 o 
  -1   4   4       44.98       84.42      2.64 o 
   0   4   4      156.25      116.61      2.67 o 
   1   4   4     4958.44     5421.87     47.88 o 
   2   4   4      471.09      483.49     14.23 o 
   3   4   4     1379.96     1440.50     52.29 o 
   4   4   4       32.71       32.42      4.50 o 
   5   4   4      108.54      110.12     12.56 o 
   6   4   4      404.50      390.80     14.88 o 
   7   4   4      211.36      219.37      9.91 o 
  -8   5   4       16.42       19.22      5.08 o 
  -7   5   4        0.45        1.81      3.20 o 
  -6   5   4      110.29       96.97      7.71 o 
  -5   5   4      333.45      320.79     12.27 o 
  -4   5   4        0.66        1.13      2.18 o 
  -3   5   4        3.88        3.57      1.25 o 
  -2   5   4      246.41      247.06      8.72 o 
  -1   5   4      265.46      270.37      8.16 o 
   0   5   4      158.22      159.43      3.11 o 
   1   5   4      445.29      515.33      6.83 o 
   2   5   4      497.74      506.44     24.66 o 
   3   5   4       39.86       39.66      4.71 o 
   4   5   4       19.19       13.06      3.62 o 
   5   5   4       37.13       40.98      5.71 o 
   6   5   4        1.08        3.31      3.45 o 
   7   5   4        6.33       11.61      2.97 o 
  -8   6   4      199.64      193.08     11.72 o 
  -7   6   4      233.36      220.44     11.98 o 
  -6   6   4      632.43      593.85     29.67 o 
  -5   6   4      891.02      850.88     62.81 o 
  -4   6   4      206.35      189.03      9.29 o 
  -3   6   4     1384.07     1443.34     66.04 o 
  -2   6   4      666.56      642.25     22.04 o 
  -1   6   4      557.14      525.33     13.59 o 
   0   6   4      145.20      106.42      2.74 o 
   1   6   4      359.11      350.99      8.39 o 
   2   6   4      419.35      407.77      7.39 o 
   3   6   4      400.45      362.00     13.64 o 
   4   6   4       97.84       87.11      7.11 o 
   5   6   4      619.85      595.52     17.88 o 
   6   6   4      131.29      131.18      9.34 o 
   7   6   4        1.26        4.37      2.21 o 
  -7   7   4       70.70       71.54      7.95 o 
  -6   7   4       36.62       31.05      5.79 o 
  -5   7   4        1.24        1.69      2.91 o 
  -4   7   4      377.56      363.44     14.46 o 
  -3   7   4      314.11      320.08     17.49 o 
  -2   7   4       70.42       75.57      3.24 o 
  -1   7   4       23.55       26.05      2.21 o 
   0   7   4      632.96      661.32     12.08 o 
   1   7   4        7.14        9.29      1.38 o 
   2   7   4      158.18      154.61     14.47 o 
   3   7   4      110.95      107.44      7.56 o 
   4   7   4        0.02        4.81      4.38 o 
   5   7   4        6.55        7.20      3.80 o 
   6   7   4       34.55       29.51      5.76 o 
   7   7   4       75.00       76.44      6.45 o 
  -7   8   4      320.35      313.98     14.84 o 
  -6   8   4      170.40      158.90     11.57 o 
  -5   8   4      828.56      835.89     30.33 o 
  -4   8   4      162.20      159.57      7.26 o 
  -3   8   4      139.16      137.79      6.20 o 
  -2   8   4     1118.76     1075.39     47.52 o 
  -1   8   4     2873.19     2926.44     64.64 o 
   0   8   4      143.92      138.05      4.44 o 
   1   8   4       15.81       15.47      1.97 o 
   2   8   4      143.44      143.39      8.17 o 
   3   8   4       10.76       11.40      2.70 o 
   4   8   4     1388.18     1301.27     25.67 o 
   5   8   4       54.12       56.13      7.07 o 
   6   8   4        0.60        3.97      2.80 o 
  -7   9   4       35.13       36.00      5.83 o 
  -6   9   4       50.41       54.13      7.13 o 
  -5   9   4      136.35      134.98     10.61 o 
  -4   9   4        2.06        3.70      2.33 o 
  -3   9   4      393.28      354.89     12.17 o 
  -2   9   4      111.37      107.31      5.01 o 
  -1   9   4        2.20        3.11      1.40 o 
   0   9   4       45.98       47.20      3.18 o 
   1   9   4        9.65       11.59      2.25 o 
   2   9   4      207.41      183.19      9.64 o 
   3   9   4       16.89       13.38      3.80 o 
   4   9   4      224.15      196.28     31.57 o 
   5   9   4       58.93       67.68      6.27 o 
   6   9   4       20.69       21.53      4.28 o 
  -6  10   4       41.35       51.03      6.99 o 
  -5  10   4      129.94      113.20      9.00 o 
  -4  10   4      346.10      358.41     15.21 o 
  -3  10   4      887.93      835.91     21.88 o 
  -2  10   4      243.89      242.30      8.13 o 
  -1  10   4      185.22      176.01      6.45 o 
   0  10   4     1359.66     1378.67     28.92 o 
   1  10   4       31.46       34.75      3.50 o 
   2  10   4      196.41      196.80     10.46 o 
   3  10   4      293.03      292.96     15.29 o 
   4  10   4       29.18       39.94      6.47 o 
   5  10   4       56.31       61.26      8.93 o 
  -6  11   4        2.19        7.11      2.86 o 
  -5  11   4       10.34       15.80      4.15 o 
  -4  11   4       84.91       85.94      8.41 o 
  -3  11   4        0.02        0.11      1.79 o 
  -2  11   4      118.01      115.11      5.77 o 
  -1  11   4     1196.75     1204.47     40.50 o 
   0  11   4      152.25      158.07      6.41 o 
   1  11   4        8.59        7.62      2.31 o 
   2  11   4        0.04        1.87      2.63 o 
   3  11   4       54.56       56.64      7.36 o 
   4  11   4        7.88       11.03      4.12 o 
   5  11   4       24.08       35.15      6.71 o 
  -5  12   4       67.09       87.23      8.26 o 
  -4  12   4      162.07      169.11     10.92 o 
  -3  12   4      203.73      191.48      9.22 o 
  -2  12   4      442.22      439.09     20.06 o 
  -1  12   4       11.42       12.62      2.80 o 
   0  12   4       35.08       38.62      5.96 o 
   1  12   4      635.98      676.60     27.41 o 
   2  12   4      360.37      339.76     14.78 o 
   3  12   4       45.09       51.17      7.24 o 
   4  12   4        1.72        4.80      3.33 o 
  -4  13   4       92.15       81.98     13.06 o 
  -3  13   4      106.78      110.15      9.29 o 
  -2  13   4       12.28       15.52      4.52 o 
  -1  13   4       50.51       75.20     11.90 o 
   0  13   4       23.94       24.03      5.43 o 
   1  13   4       51.97       51.22      5.66 o 
   2  13   4      121.66      120.84      9.46 o 
   3  13   4        0.70        4.63      3.62 o 
  -2  14   4       20.80       30.41      8.93 o 
  -1  14   4      133.59      138.51     14.71 o 
   0  14   4      144.46      158.34     15.87 o 
   1  14   4       65.78       63.63     11.74 o 
   2  14   4       22.49       25.98      5.66 o 
  -8   1   5      128.47      134.67      9.47 o 
  -7   1   5      122.77      129.16      8.64 o 
  -6   1   5      510.07      495.65     11.83 o 
  -5   1   5      643.78      669.62     12.43 o 
  -4   1   5     1175.24     1194.99     15.05 o 
  -3   1   5     1662.01     1684.54     28.06 o 
  -2   1   5     8627.40     8859.15    173.25 o 
  -1   1   5     1384.17     1545.18     22.11 o 
   0   1   5     2137.81     2267.07     14.68 o 
   1   1   5      470.63      452.55     23.80 o 
   2   1   5     1530.80     1576.64     28.76 o 
   3   1   5     2026.36     2252.93     46.36 o 
   4   1   5     3247.08     3283.63    155.42 o 
   5   1   5      773.28      723.51     34.63 o 
   6   1   5      281.51      257.19      9.65 o 
   7   1   5       99.28      111.38      8.88 o 
   8   1   5      119.64      128.49      9.88 o 
  -8   2   5        0.03        1.07      3.21 o 
  -7   2   5       59.05       62.89      5.46 o 
  -6   2   5        1.45        1.88      2.09 o 
  -5   2   5       55.10       57.98      3.49 o 
  -4   2   5      225.72      233.21      5.91 o 
  -3   2   5        0.33        0.79      0.98 o 
  -2   2   5      383.86      458.62     15.16 o 
  -1   2   5     1059.02     1056.92     24.80 o 
   0   2   5       20.01       21.17      2.22 o 
   1   2   5      207.87      248.99      7.93 o 
   2   2   5      133.67      136.22      5.81 o 
   3   2   5      117.95      132.30      6.11 o 
   4   2   5        5.84        6.55      1.90 o 
   5   2   5       46.31       42.16      5.45 o 
   6   2   5       16.29       13.87      3.33 o 
   7   2   5       42.67       47.45      6.87 o 
  -8   3   5        9.83       19.50      7.77 o 
  -7   3   5        1.18        0.77      2.44 o 
  -6   3   5      320.90      306.67     15.10 o 
  -5   3   5      309.95      304.85      9.88 o 
  -4   3   5     2881.52     2981.48     46.42 o 
  -3   3   5     1696.27     1864.60     65.75 o 
  -2   3   5      718.74      735.67     27.55 o 
  -1   3   5     3497.19     3701.97    108.37 o 
   0   3   5     2832.89     2854.57     41.15 o 
   1   3   5      454.01      475.21     10.42 o 
   2   3   5     3424.14     3735.73    116.99 o 
   3   3   5      102.19       91.64      7.30 o 
   4   3   5      765.70      690.54     65.45 o 
   5   3   5      453.25      427.64     14.35 o 
   6   3   5     1140.55     1102.95     26.53 o 
   7   3   5      209.76      223.99     12.50 o 
  -8   4   5       14.85       22.77      5.16 o 
  -7   4   5       37.30       44.53      6.49 o 
  -6   4   5       28.89       26.51      5.08 o 
  -5   4   5        1.52        1.57      1.97 o 
  -4   4   5       10.77        9.93      2.16 o 
  -3   4   5      506.09      512.00     27.08 o 
  -2   4   5      152.88      180.44      6.53 o 
  -1   4   5      671.98      802.13     25.44 o 
   0   4   5       24.48       25.74      1.69 o 
   1   4   5      120.45      142.34      3.69 o 
   2   4   5      212.06      197.75      6.26 o 
   3   4   5      508.94      514.43     13.43 o 
   4   4   5       10.23        9.56      3.10 o 
   5   4   5       52.72       55.40      6.36 o 
   6   4   5       11.90       13.60      4.40 o 
   7   4   5       60.06       59.48      6.03 o 
  -8   5   5        1.20        5.68      3.39 o 
  -7   5   5       41.50       58.00      7.35 o 
  -6   5   5        1.22        1.85      2.78 o 
  -5   5   5      259.05      227.20     13.55 o 
  -4   5   5     1022.72      973.58     20.15 o 
  -3   5   5     1571.15     1690.33    114.73 o 
  -2   5   5     1924.59     2121.43     73.93 o 
  -1   5   5        4.60        3.38      1.04 o 
   0   5   5     5259.90     5645.09    119.76 o 
   1   5   5     1033.90     1078.58     11.13 o 
   2   5   5      676.53      727.70     23.52 o 
   3   5   5      420.22      415.57     12.40 o 
   4   5   5      226.33      210.33      9.93 o 
   5   5   5      525.91      510.31     16.42 o 
   6   5   5      600.83      578.65     18.87 o 
   7   5   5       96.96       93.01      6.58 o 
  -8   6   5        3.48        6.97      3.73 o 
  -7   6   5      283.34      282.67     21.73 o 
  -6   6   5       73.87       63.28      7.29 o 
  -5   6   5       21.77       16.00      4.33 o 
  -4   6   5       13.49       13.12      3.48 o 
  -3   6   5        3.58        2.10      1.29 o 
  -2   6   5       27.83       30.30      2.25 o 
  -1   6   5      155.88      185.50      7.94 o 
   0   6   5      361.09      385.73      8.28 o 
   1   6   5      367.44      387.28      6.48 o 
   2   6   5      208.30      247.09      6.07 o 
   3   6   5       75.01       75.13      5.81 o 
   4   6   5       66.96       64.26      6.48 o 
   5   6   5      132.75      122.89     15.70 o 
   6   6   5       98.87       89.62      8.24 o 
   7   6   5        5.70       10.75      2.62 o 
  -7   7   5        0.88        3.32      2.63 o 
  -6   7   5      276.80      258.15     12.90 o 
  -5   7   5       23.23       25.81      5.29 o 
  -4   7   5      189.68      183.79      8.34 o 
  -3   7   5      254.23      233.68      6.75 o 
  -2   7   5     2236.53     2313.31     58.82 o 
  -1   7   5     1813.78     1882.06     52.64 o 
   0   7   5       25.23       33.57      2.47 o 
   1   7   5      660.97      666.46     10.66 o 
   2   7   5      955.19      984.71     15.37 o 
   3   7   5      353.45      349.50     13.42 o 
   4   7   5     1028.60     1000.75     53.14 o 
   5   7   5      272.03      269.97     12.67 o 
   6   7   5       72.56       86.32      8.11 o 
  -7   8   5        1.01        4.05      2.57 o 
  -6   8   5       43.06       45.69      6.78 o 
  -5   8   5      271.80      257.59     12.61 o 
  -4   8   5       35.66       42.45      4.55 o 
  -3   8   5      102.60       97.60      4.77 o 
  -2   8   5       16.43       17.37      2.55 o 
  -1   8   5       59.73       61.14      3.26 o 
   0   8   5       64.71       61.16      3.25 o 
   1   8   5       14.72       17.86      2.46 o 
   2   8   5        0.22        0.50      2.14 o 
   3   8   5      139.08      128.89      8.53 o 
   4   8   5        0.08        1.25      2.22 o 
   5   8   5       24.50       20.52      4.92 o 
   6   8   5       37.62       42.22      7.19 o 
  -7   9   5       37.22       45.94      6.66 o 
  -6   9   5       60.29       62.60     10.25 o 
  -5   9   5       62.94       75.72      8.18 o 
  -4   9   5      368.99      320.66     13.56 o 
  -3   9   5       52.82       64.54      4.48 o 
  -2   9   5      489.32      434.12     14.98 o 
  -1   9   5      672.37      684.30     14.72 o 
   0   9   5      559.84      542.02      9.26 o 
   1   9   5      411.14      379.74     10.80 o 
   2   9   5       73.03       70.48      7.60 o 
   3   9   5     1311.46     1282.98     67.35 o 
   4   9   5      402.33      379.16     37.93 o 
   5   9   5      102.49      100.66      8.29 o 
   6   9   5       80.60       83.14     12.40 o 
  -6  10   5       11.41       13.31      3.86 o 
  -5  10   5       58.35       54.85      7.36 o 
  -4  10   5        4.73        3.02      3.13 o 
  -3  10   5       81.85       83.14      6.22 o 
  -2  10   5      200.24      179.31      8.10 o 
  -1  10   5      109.98      109.55      6.65 o 
   0  10   5        0.03        0.81      1.41 o 
   1  10   5      140.52      135.25      7.25 o 
   2  10   5       10.20       10.16      3.62 o 
   3  10   5       26.00       25.90      5.20 o 
   4  10   5      119.70      121.78      9.17 o 
   5  10   5        7.37        9.88      3.97 o 
  -5  11   5      100.77      112.88      9.00 o 
  -4  11   5      147.24      154.73     10.28 o 
  -3  11   5      272.54      276.60     10.64 o 
  -2  11   5       84.45       87.22      6.35 o 
  -1  11   5      186.70      191.52      8.48 o 
   0  11   5      539.24      540.90     18.18 o 
   1  11   5      614.27      602.32     21.18 o 
   2  11   5      421.23      394.76     15.52 o 
   3  11   5      154.66      152.30     10.22 o 
   4  11   5       15.68       20.67      5.11 o 
  -5  12   5        1.24        5.03      3.97 o 
  -4  12   5        9.34        9.41      3.80 o 
  -3  12   5       25.44       18.31      3.68 o 
  -2  12   5       80.67       80.18      6.57 o 
  -1  12   5       46.60       48.28      5.28 o 
   0  12   5       88.52       87.30      8.05 o 
   1  12   5        0.11        3.18      2.90 o 
   2  12   5       60.25       49.04      6.95 o 
   3  12   5        0.26        3.47      3.06 o 
   4  12   5       41.83       47.10      7.40 o 
  -4  13   5       68.07       77.00      8.44 o 
  -3  13   5      326.77      350.71     15.82 o 
  -2  13   5       79.96       83.09      8.36 o 
  -1  13   5      308.12      335.03     21.49 o 
   0  13   5      278.74      275.69     19.67 o 
   1  13   5      246.24      239.17     12.85 o 
   2  13   5      349.29      332.27     15.65 o 
   3  13   5        1.02        3.42      3.09 o 
  -2  14   5        8.08        8.26      3.47 o 
  -1  14   5        0.10        5.45      5.12 o 
   0  14   5       43.58       50.08     11.07 o 
   1  14   5       36.00       36.86      9.59 o 
  -8   0   6       10.01       21.32      7.44 o 
  -7   0   6       39.99       47.27      8.76 o 
  -6   0   6       30.70       39.48      4.92 o 
  -5   0   6        3.45        4.21      2.33 o 
  -4   0   6      312.04      325.19      9.75 o 
  -3   0   6     4578.87     4722.10     37.62 o 
  -2   0   6     1875.59     1921.65     21.22 o 
  -1   0   6     1438.49     1738.59     59.01 o 
   0   0   6      158.88      106.32      4.85 o 
   1   0   6      795.82     1259.79     25.29 o 
   2   0   6      251.63      309.58     12.89 o 
   3   0   6      690.70      758.16     21.65 o 
   4   0   6      876.67      870.71     24.63 o 
   5   0   6      108.90       93.39      9.09 o 
   6   0   6        0.83        1.49      3.80 o 
   7   0   6      663.82      652.37     30.25 o 
  -8   1   6       22.72       26.39      5.61 o 
  -7   1   6       37.30       39.06      5.84 o 
  -6   1   6      127.45      120.93      8.35 o 
  -5   1   6       14.56       16.99      2.33 o 
  -4   1   6        0.15        1.52      2.18 o 
  -3   1   6      400.15      387.27      6.96 o 
  -2   1   6       68.47       85.46      3.22 o 
  -1   1   6     1059.18     1185.01     23.31 o 
   0   1   6      430.04      438.02     10.62 o 
   1   1   6      278.30      261.72      9.17 o 
   2   1   6      113.39      100.15      5.31 o 
   3   1   6      186.83      210.19      8.06 o 
   4   1   6       41.11       39.65      4.38 o 
   5   1   6       17.05       24.55      4.54 o 
   6   1   6       28.70       26.28      5.18 o 
   7   1   6        5.48        8.90      3.17 o 
  -8   2   6        0.54        6.78      4.63 o 
  -7   2   6        6.80       12.66      3.29 o 
  -6   2   6        1.62        4.89      2.48 o 
  -5   2   6       84.09       79.20      3.93 o 
  -4   2   6      197.20      167.17      5.01 o 
  -3   2   6       85.70       83.37      3.40 o 
  -2   2   6     1077.40     1123.10     39.50 o 
  -1   2   6     3336.42     3382.51     80.15 o 
   0   2   6      212.20      267.65      7.40 o 
   1   2   6     1488.01     1603.04     20.66 o 
   2   2   6        2.81        9.38      2.33 o 
   3   2   6      174.11      159.52      7.08 o 
   4   2   6       69.41       56.17      6.34 o 
   5   2   6      294.27      277.33     18.18 o 
   6   2   6      770.95      735.60     20.90 o 
   7   2   6      330.40      322.66     19.75 o 
  -8   3   6        6.29       12.40      6.28 o 
  -7   3   6       10.01       10.66      4.03 o 
  -6   3   6        0.31        1.36      2.16 o 
  -5   3   6      255.41      263.99      9.12 o 
  -4   3   6      175.34      180.76      5.34 o 
  -3   3   6      116.70      107.57      3.75 o 
  -2   3   6      244.23      259.48      9.34 o 
  -1   3   6      608.93      635.86     20.90 o 
   0   3   6        1.55        1.37      0.95 o 
   1   3   6      643.31      707.11     16.12 o 
   2   3   6        0.04        2.78      1.65 o 
   3   3   6      236.33      247.62      7.28 o 
   4   3   6        5.36        6.66      2.86 o 
   5   3   6       95.77       84.43      7.10 o 
   6   3   6       67.45       57.68      9.83 o 
   7   3   6       94.12      101.86      8.58 o 
  -8   4   6       50.10       62.84      7.65 o 
  -7   4   6       31.07       35.52      6.36 o 
  -6   4   6       12.88       15.22      4.15 o 
  -5   4   6      242.98      223.80     10.40 o 
  -4   4   6      488.98      475.68     37.83 o 
  -3   4   6      390.25      361.21     12.55 o 
  -2   4   6      107.35      133.85      4.39 o 
  -1   4   6      507.92      463.20     19.43 o 
   0   4   6     2978.21     3044.27     52.72 o 
   1   4   6     1915.82     1950.82     25.50 o 
   2   4   6      199.86      165.74      5.69 o 
   3   4   6      141.16      150.17      5.82 o 
   4   4   6       10.89        9.92      3.38 o 
   5   4   6     1358.38     1299.56     26.24 o 
   6   4   6      738.76      695.96     22.31 o 
   7   4   6      280.45      276.41     14.14 o 
  -8   5   6        1.07        4.67      3.47 o 
  -7   5   6       64.47       70.00      9.01 o 
  -6   5   6        8.23        9.84      3.80 o 
  -5   5   6        8.83       10.14      3.50 o 
  -4   5   6       20.99       20.61      4.19 o 
  -3   5   6        5.97       10.74      1.84 o 
  -2   5   6       35.47       36.07      2.28 o 
  -1   5   6      179.00      182.65      7.80 o 
   0   5   6      650.06      678.13     15.14 o 
   1   5   6       93.77      102.64      3.50 o 
   2   5   6      251.34      267.00     11.51 o 
   3   5   6        0.42        0.91      2.09 o 
   4   5   6      331.29      316.55     12.27 o 
   5   5   6       23.65       22.42      4.94 o 
   6   5   6       23.62       19.13      4.82 o 
   7   5   6       31.35       37.63      5.10 o 
  -8   6   6       59.62       53.60      7.47 o 
  -7   6   6      203.54      200.13     13.72 o 
  -6   6   6      100.48      105.02      8.41 o 
  -5   6   6       42.55       33.82      5.60 o 
  -4   6   6      151.13      123.27      8.05 o 
  -3   6   6      884.16      884.01     43.62 o 
  -2   6   6      375.12      354.50     11.47 o 
  -1   6   6      858.93      873.68     27.37 o 
   0   6   6      350.78      304.66      7.15 o 
   1   6   6      470.76      458.45      7.34 o 
   2   6   6      676.20      686.69     17.48 o 
   3   6   6      271.41      256.90     10.42 o 
   4   6   6      630.32      617.42     17.50 o 
   5   6   6      525.05      515.68     35.29 o 
   6   6   6       33.03       32.98      5.84 o 
  -7   7   6       13.59       16.00      4.20 o 
  -6   7   6       74.92       82.28      8.41 o 
  -5   7   6        0.36        0.00      2.46 o 
  -4   7   6       49.55       49.30      6.16 o 
  -3   7   6      221.24      210.71      9.11 o 
  -2   7   6       27.75       25.69      2.85 o 
  -1   7   6       76.98       78.12      3.45 o 
   0   7   6      521.87      581.16     15.46 o 
   1   7   6       75.47       80.57      4.32 o 
   2   7   6        3.84        0.00      1.98 o 
   3   7   6       51.22       60.79      4.96 o 
   4   7   6        3.54        1.90      2.69 o 
   5   7   6      105.22      104.03     10.16 o 
   6   7   6        0.32        3.13      2.57 o 
  -7   8   6      142.72      145.12     10.05 o 
  -6   8   6       20.07       25.08      5.20 o 
  -5   8   6      435.78      399.67     15.72 o 
  -4   8   6        3.80        1.86      2.60 o 
  -3   8   6      317.79      278.22     13.37 o 
  -2   8   6     2298.16     2201.50     72.21 o 
  -1   8   6      235.62      226.51      9.95 o 
   0   8   6       93.55       92.33      3.91 o 
   1   8   6      121.63      122.43      5.19 o 
   2   8   6      117.08      133.07     11.24 o 
   3   8   6     1236.86     1196.36     73.72 o 
   4   8   6      448.12      438.33     16.42 o 
   5   8   6        1.89        3.14      3.80 o 
   6   8   6      108.73      119.50     13.06 o 
  -6   9   6       11.55       12.84      3.62 o 
  -5   9   6      122.83      109.17      8.88 o 
  -4   9   6      175.01      166.52     10.23 o 
  -3   9   6       26.70       28.12      4.22 o 
  -2   9   6        2.29        3.56      2.30 o 
  -1   9   6      267.44      262.00      7.65 o 
   0   9   6       78.82       72.56      4.39 o 
   1   9   6        0.21        0.00      1.78 o 
   2   9   6      281.65      282.18     17.77 o 
   3   9   6       30.13       32.15      5.76 o 
   4   9   6       37.62       39.62      6.18 o 
   5   9   6        1.37        5.02      2.21 o 
  -6  10   6       58.70       65.53      7.86 o 
  -5  10   6      113.42      106.18     10.50 o 
  -4  10   6      201.95      194.26     11.21 o 
  -3  10   6      282.90      271.07     10.37 o 
  -2  10   6        6.51        7.34      2.75 o 
  -1  10   6      557.95      511.56     23.69 o 
   0  10   6      489.88      472.34     10.68 o 
   1  10   6       14.50       20.16      3.56 o 
   2  10   6      700.52      706.81     20.39 o 
   3  10   6        1.17        4.44      3.01 o 
   4  10   6      134.82      141.61     10.11 o 
   5  10   6      201.56      208.81     12.27 o 
  -5  11   6        1.41        6.14      6.53 o 
  -4  11   6       43.90       46.18      6.83 o 
  -3  11   6      118.17      111.41      7.09 o 
  -2  11   6       76.13       76.03      6.32 o 
  -1  11   6      171.20      154.29      9.87 o 
   0  11   6        0.79        0.74      2.09 o 
   1  11   6      244.92      236.24      9.65 o 
   2  11   6       28.27       31.23      5.61 o 
   3  11   6        2.48        7.72      3.38 o 
   4  11   6       38.63       52.21      7.46 o 
  -4  12   6      123.51      120.11      9.38 o 
  -3  12   6        6.51       10.71      2.75 o 
  -2  12   6       30.68       34.76      4.70 o 
  -1  12   6        3.12        4.24      2.59 o 
   0  12   6      217.34      225.25     11.97 o 
   1  12   6      613.56      631.69     25.45 o 
   2  12   6       23.74       26.85      5.18 o 
   3  12   6       99.20      121.37      9.51 o 
  -3  13   6       63.11       63.96      6.33 o 
  -2  13   6      133.86      139.07      7.92 o 
  -1  13   6        0.65        3.97      2.81 o 
   0  13   6      216.34      222.64     17.52 o 
   1  13   6        9.74       11.80      4.19 o 
   2  13   6       31.62       41.00      6.66 o 
  -1  14   6       71.81      100.49     11.57 o 
   0  14   6       11.89       17.85      5.78 o 
  -8   1   7      388.54      424.35     19.17 o 
  -7   1   7      257.23      266.13     12.15 o 
  -6   1   7      410.53      397.15     10.87 o 
  -5   1   7       47.98       53.82      3.59 o 
  -4   1   7      254.37      247.21      6.32 o 
  -3   1   7      390.35      358.36      7.03 o 
  -2   1   7     3044.35     3247.16     30.85 o 
  -1   1   7     1597.01     1758.77     19.75 o 
   0   1   7     4494.01     4922.19     51.42 o 
   1   1   7     1003.52     1017.21     32.15 o 
   2   1   7      674.62      693.89     14.78 o 
   3   1   7     1199.55     1260.66     54.71 o 
   4   1   7      342.34      341.06     11.56 o 
   5   1   7        4.06        5.67      3.10 o 
   6   1   7        3.09        3.53      2.81 o 
   7   1   7       67.52       74.41      8.70 o 
  -8   2   7       39.13       47.77     10.25 o 
  -7   2   7       21.97       23.42      5.01 o 
  -6   2   7       93.22       92.75      5.69 o 
  -5   2   7       57.72       64.65      3.82 o 
  -4   2   7      122.13      113.22      4.37 o 
  -3   2   7       35.48       32.48      3.13 o 
  -2   2   7      103.59      112.54      3.71 o 
  -1   2   7      376.52      468.65      6.60 o 
   0   2   7        0.96        2.46      1.10 o 
   1   2   7      297.12      321.03      9.73 o 
   2   2   7      341.74      383.38     11.01 o 
   3   2   7       58.53       67.09      5.22 o 
   4   2   7       24.37       23.27      3.30 o 
   5   2   7      110.50      100.77      7.77 o 
   6   2   7       27.14       27.33      5.40 o 
   7   2   7      139.06      150.68     10.56 o 
  -8   3   7       80.96       91.57     13.39 o 
  -7   3   7      148.62      156.09      9.82 o 
  -6   3   7      225.34      218.03     10.85 o 
  -5   3   7      438.27      401.94     13.55 o 
  -4   3   7      720.02      738.38     18.44 o 
  -3   3   7      169.00      152.70      4.96 o 
  -2   3   7     1735.70     1875.16     61.58 o 
  -1   3   7     1521.46     1529.65     28.22 o 
   0   3   7     1802.61     1941.91     45.57 o 
   1   3   7     1588.98     1662.04     18.19 o 
   2   3   7     1320.84     1493.39     44.30 o 
   3   3   7       48.74       65.81      5.27 o 
   4   3   7       86.15       71.63      6.19 o 
   5   3   7      241.59      228.78     11.33 o 
   6   3   7      142.75      132.86      9.35 o 
   7   3   7        6.97       13.66      4.05 o 
  -8   4   7       44.06       45.44      6.71 o 
  -7   4   7       52.15       57.72      8.26 o 
  -6   4   7        0.01        1.57      2.69 o 
  -5   4   7       50.32       44.19      5.67 o 
  -4   4   7       75.02       80.46      6.34 o 
  -3   4   7      106.62       96.27      6.06 o 
  -2   4   7      188.06      166.43      5.92 o 
  -1   4   7      154.55      149.66      6.82 o 
   0   4   7      450.62      490.27      9.28 o 
   1   4   7     1192.53     1279.30     14.48 o 
   2   4   7       45.38       52.83      3.70 o 
   3   4   7        4.51        4.44      1.82 o 
   4   4   7      417.67      399.39     13.90 o 
   5   4   7       44.81       42.60      6.61 o 
   6   4   7       35.24       38.66      6.31 o 
   7   4   7        4.29        5.90      2.22 o 
  -8   5   7      206.18      215.71     12.43 o 
  -7   5   7      144.17      135.13      9.69 o 
  -6   5   7       53.04       50.76      6.65 o 
  -5   5   7      216.88      197.48     10.58 o 
  -4   5   7      575.57      503.93     15.19 o 
  -3   5   7     1182.91     1221.14     65.01 o 
  -2   5   7       63.56       67.44      4.68 o 
  -1   5   7     1201.05     1159.44     28.14 o 
   0   5   7     1506.20     1630.17     29.55 o 
   1   5   7      530.43      516.83      8.00 o 
   2   5   7      186.58      183.50      5.65 o 
   3   5   7      129.02      117.29      7.29 o 
   4   5   7      179.95      175.70      9.75 o 
   5   5   7        4.39        1.37      2.78 o 
   6   5   7       64.78       58.35      7.19 o 
  -7   6   7       71.32       69.85      8.04 o 
  -6   6   7        0.06        0.63      3.72 o 
  -5   6   7       21.43       19.72      4.61 o 
  -4   6   7      395.17      333.15     16.86 o 
  -3   6   7        1.18        0.87      1.56 o 
  -2   6   7     1254.54     1267.89     74.15 o 
  -1   6   7       27.18       28.39      2.83 o 
   0   6   7      373.34      372.00      8.71 o 
   1   6   7       24.82       28.76      2.91 o 
   2   6   7      325.10      324.29      8.54 o 
   3   6   7      670.39      663.36     16.97 o 
   4   6   7        2.08        0.24      2.73 o 
   5   6   7       40.84       42.06      6.42 o 
   6   6   7       14.38       21.18      4.49 o 
  -7   7   7       70.09       69.70      8.16 o 
  -6   7   7      325.08      320.32     14.49 o 
  -5   7   7       43.45       40.27      6.25 o 
  -4   7   7       74.35       78.37      7.39 o 
  -3   7   7      425.29      361.69     10.66 o 
  -2   7   7     1107.78     1118.20     48.05 o 
  -1   7   7      617.16      566.73     29.49 o 
   0   7   7       58.00       49.01      3.61 o 
   1   7   7       98.96       97.93      5.34 o 
   2   7   7       75.03       67.70      6.31 o 
   3   7   7      546.36      577.94     17.59 o 
   4   7   7       99.11      100.58      7.89 o 
   5   7   7        1.14        3.95      3.22 o 
   6   7   7       58.94       67.52      7.89 o 
  -7   8   7        8.09        7.39      2.62 o 
  -6   8   7        7.52        4.15      2.68 o 
  -5   8   7       51.31       49.75      6.78 o 
  -4   8   7       43.54       42.78      6.16 o 
  -3   8   7      204.08      189.99      9.64 o 
  -2   8   7      125.83      128.28      5.50 o 
  -1   8   7       82.13       72.32      4.43 o 
   0   8   7      152.86      150.59      5.86 o 
   1   8   7      535.94      511.27     10.61 o 
   2   8   7       11.13       10.28      3.55 o 
   3   8   7      154.59      145.91      9.41 o 
   4   8   7       39.64       33.04      5.84 o 
   5   8   7        1.68        6.61      3.47 o 
  -6   9   7      219.68      212.26     12.21 o 
  -5   9   7      140.66      136.25      9.52 o 
  -4   9   7      160.57      145.46      9.64 o 
  -3   9   7      145.21      140.21      7.50 o 
  -2   9   7      447.68      422.57     12.11 o 
  -1   9   7      254.19      224.25      7.36 o 
   0   9   7      153.51      136.02      5.85 o 
   1   9   7      325.06      340.69     10.88 o 
   2   9   7      111.06      106.70      8.18 o 
   3   9   7      393.11      398.98     24.38 o 
   4   9   7      173.23      170.79     10.87 o 
   5   9   7       97.81      107.48      8.70 o 
  -6  10   7        6.94       16.95      3.53 o 
  -5  10   7        4.72        9.82      3.72 o 
  -4  10   7       69.62       64.54      7.62 o 
  -3  10   7       85.37       77.18      6.39 o 
  -2  10   7        0.53        1.16      2.21 o 
  -1  10   7       75.10       80.78      6.07 o 
   0  10   7       13.08       17.50      3.08 o 
   1  10   7      145.29      135.32      7.44 o 
   2  10   7        0.00        1.94      2.86 o 
   3  10   7      114.51      117.05      8.99 o 
   4  10   7        0.62        4.74      2.53 o 
  -5  11   7      190.42      181.79     11.56 o 
  -4  11   7      499.71      466.68     24.71 o 
  -3  11   7      120.61      123.80      7.46 o 
  -2  11   7       31.55       42.89      5.28 o 
  -1  11   7      279.64      278.40     10.49 o 
   0  11   7      379.96      372.25     13.68 o 
   1  11   7      370.04      359.93     14.21 o 
   2  11   7      289.82      281.25     13.72 o 
   3  11   7       39.83       41.37      6.53 o 
   4  11   7       86.11       95.45      8.80 o 
  -4  12   7       12.69       17.16      4.37 o 
  -3  12   7       12.89       14.15      3.20 o 
  -2  12   7       75.28       79.69      6.75 o 
  -1  12   7       67.50       72.16      7.89 o 
   0  12   7        4.09        3.37      2.89 o 
   1  12   7        3.19        6.18      2.35 o 
   2  12   7       39.62       38.47      6.33 o 
   3  12   7       44.45       60.25      7.99 o 
  -3  13   7      237.08      242.70     10.75 o 
  -2  13   7      215.93      252.53     10.84 o 
  -1  13   7       96.89      106.06      8.41 o 
   0  13   7      217.07      224.29     18.02 o 
   1  13   7      100.40       93.68      8.61 o 
  -8   0   8      115.00      146.11     14.05 o 
  -7   0   8      199.45      195.37     15.21 o 
  -6   0   8      278.93      288.64     11.65 o 
  -5   0   8       41.73       48.58      5.37 o 
  -4   0   8      892.45      865.86     25.21 o 
  -3   0   8     2057.02     2145.89     28.68 o 
  -2   0   8      579.96      731.06     14.47 o 
  -1   0   8     1191.44     1352.52     32.26 o 
   0   0   8      402.12      395.09     13.14 o 
   1   0   8      782.57      741.79     22.15 o 
   2   0   8     1505.70     1615.32     34.21 o 
   3   0   8      346.19      361.97     16.86 o 
   4   0   8      522.83      542.46     21.65 o 
   5   0   8       74.67       75.04      9.75 o 
   6   0   8      241.27      241.98     18.02 o 
   7   0   8      188.08      171.40     15.37 o 
  -8   1   8       78.12       82.15     12.40 o 
  -7   1   8        5.43        6.83      3.50 o 
  -6   1   8       41.65       49.33      4.78 o 
  -5   1   8       27.32       27.30      3.04 o 
  -4   1   8       91.99       93.94      4.19 o 
  -3   1   8       30.59       35.19      2.80 o 
  -2   1   8       81.74       77.52      3.48 o 
  -1   1   8      237.90      256.97      5.74 o 
   0   1   8     1460.82     1624.31     18.08 o 
   1   1   8        1.49        3.14      1.81 o 
   2   1   8      324.66      344.70     11.09 o 
   3   1   8       12.82       12.02      3.10 o 
   4   1   8        1.34        1.71      2.38 o 
   5   1   8      252.72      247.27     12.89 o 
   6   1   8        0.35        3.34      2.54 o 
   7   1   8       51.69       59.08      7.41 o 
  -8   2   8      156.17      186.11     16.53 o 
  -7   2   8      167.14      181.11     16.36 o 
  -6   2   8      159.61      171.18      9.58 o 
  -5   2   8      874.89      884.86     21.92 o 
  -4   2   8        1.12        3.16      1.56 o 
  -3   2   8      129.35      118.26      4.38 o 
  -2   2   8     1100.60     1115.75     27.44 o 
  -1   2   8      113.64      107.95      3.75 o 
   0   2   8     1057.76      991.62     11.82 o 
   1   2   8     1625.24     1847.92     25.40 o 
   2   2   8      971.79     1030.67     19.31 o 
   3   2   8      602.59      601.80     24.63 o 
   4   2   8      175.14      184.50      9.20 o 
   5   2   8      185.48      173.42     10.16 o 
   6   2   8      362.07      355.58     14.98 o 
   7   2   8       11.21       24.23      4.90 o 
  -8   3   8       84.52       86.11     13.22 o 
  -7   3   8        7.95       12.75      4.20 o 
  -6   3   8       32.85       37.19      5.76 o 
  -5   3   8       71.16       65.46      6.54 o 
  -4   3   8        7.51        6.91      2.31 o 
  -3   3   8      364.17      392.43      7.66 o 
  -2   3   8      351.99      358.46     10.70 o 
  -1   3   8      865.84      974.21     12.07 o 
   0   3   8      365.18      388.71     11.21 o 
   1   3   8      102.66      104.21      4.88 o 
   2   3   8      117.82      126.31      9.01 o 
   3   3   8      131.32      115.70     10.74 o 
   4   3   8      224.77      200.63     10.28 o 
   5   3   8       62.58       75.26     11.32 o 
   6   3   8        4.32       10.66      3.74 o 
  -8   4   8       93.25      105.28      9.17 o 
  -7   4   8      231.52      228.86     12.27 o 
  -6   4   8      421.90      424.54     20.16 o 
  -5   4   8       23.40       28.09      4.99 o 
  -4   4   8      252.12      242.48     12.35 o 
  -3   4   8        1.95        4.07      1.87 o 
  -2   4   8      246.92      223.32      8.92 o 
  -1   4   8     2162.75     2127.01     25.16 o 
   0   4   8     1498.60     1508.62     19.58 o 
   1   4   8     1360.24     1399.98     18.12 o 
   2   4   8     1072.51     1103.58     29.42 o 
   3   4   8      377.81      377.12     29.48 o 
   4   4   8      953.76      990.16     22.58 o 
   5   4   8      939.12      936.54     23.49 o 
   6   4   8        5.08        7.18      3.21 o 
  -8   5   8       19.99       26.24      5.12 o 
  -7   5   8       16.92       22.27      5.18 o 
  -6   5   8      204.00      183.50     10.81 o 
  -5   5   8        2.13        3.47      2.80 o 
  -4   5   8      316.89      287.96     14.38 o 
  -3   5   8      390.51      379.02     15.29 o 
  -2   5   8      329.01      329.94     19.73 o 
  -1   5   8       17.15       19.37      2.49 o 
   0   5   8       15.85       22.21      2.58 o 
   1   5   8      238.38      264.56      6.07 o 
   2   5   8      178.09      178.85      5.89 o 
   3   5   8      139.39      110.73      7.40 o 
   4   5   8       30.78       35.45      5.67 o 
   5   5   8       12.27       15.21      4.40 o 
   6   5   8        5.51       13.75      3.89 o 
  -7   6   8      201.29      198.59     11.91 o 
  -6   6   8       95.66       93.13      8.16 o 
  -5   6   8       91.65       93.67      8.51 o 
  -4   6   8      427.75      389.60     14.26 o 
  -3   6   8       25.15       30.61      3.15 o 
  -2   6   8     1147.43     1170.44     46.11 o 
  -1   6   8      731.04      721.85     39.75 o 
   0   6   8     1130.37     1112.86     18.20 o 
   1   6   8     1224.21     1182.90     15.67 o 
   2   6   8      597.35      613.27     13.13 o 
   3   6   8     1617.48     1509.92    107.27 o 
   4   6   8      568.55      585.23     18.10 o 
   5   6   8       79.41       77.57      8.00 o 
   6   6   8      100.29      120.99     20.33 o 
  -7   7   8        0.01        0.56      2.38 o 
  -6   7   8       75.36       61.30      7.70 o 
  -5   7   8      197.34      173.38     11.57 o 
  -4   7   8        1.43        1.56      2.61 o 
  -3   7   8      454.28      437.44     14.66 o 
  -2   7   8      164.94      143.94      7.37 o 
  -1   7   8      391.49      372.22     13.77 o 
   0   7   8        0.21        0.20      1.40 o 
   1   7   8      929.27      899.66     14.11 o 
   2   7   8       21.42       19.57      4.42 o 
   3   7   8       40.95       43.80      6.11 o 
   4   7   8       24.30       21.32      7.27 o 
   5   7   8       53.45       67.93     11.07 o 
  -7   8   8       21.14       23.63      4.59 o 
  -6   8   8      102.20       99.85      8.18 o 
  -5   8   8      243.66      227.39     12.20 o 
  -4   8   8       44.21       46.59      6.52 o 
  -3   8   8     1086.72     1086.74     33.00 o 
  -2   8   8      531.14      533.32     21.93 o 
  -1   8   8       65.80       65.41      4.43 o 
   0   8   8     1301.80     1272.39     18.17 o 
   1   8   8      163.87      145.84      6.11 o 
   2   8   8     1259.88     1213.88     26.20 o 
   3   8   8      520.55      522.66     17.82 o 
   4   8   8        0.98        3.66      2.26 o 
   5   8   8      178.24      196.19     17.02 o 
  -6   9   8        0.02        4.19      3.97 o 
  -5   9   8        8.57       14.27      4.15 o 
  -4   9   8        0.47        1.56      2.39 o 
  -3   9   8       20.97       23.24      4.19 o 
  -2   9   8       13.75       15.13      3.54 o 
  -1   9   8      795.34      761.42     13.80 o 
   0   9   8      318.55      297.47      8.76 o 
   1   9   8      151.04      131.69      7.21 o 
   2   9   8       20.42       20.65      4.94 o 
   3   9   8       32.10       37.66      6.23 o 
   4   9   8       72.43       81.03      8.09 o 
   5   9   8        3.31        7.04      2.51 o 
  -5  10   8       93.66       92.13      9.50 o 
  -4  10   8      384.12      351.68     15.37 o 
  -3  10   8      182.38      176.49      8.74 o 
  -2  10   8      169.88      172.05      8.36 o 
  -1  10   8      448.65      433.02     10.89 o 
   0  10   8       96.07       91.75      6.42 o 
   1  10   8      667.45      643.49     15.99 o 
   2  10   8       81.12       86.53      8.47 o 
   3  10   8       20.84       27.16      5.43 o 
   4  10   8      266.89      269.69     15.21 o 
  -5  11   8        4.81        9.70      3.67 o 
  -4  11   8       18.36       22.54      5.01 o 
  -3  11   8        1.02        3.70      2.32 o 
  -2  11   8       31.24       37.89      4.99 o 
  -1  11   8      282.50      270.83     10.56 o 
   0  11   8       63.38       56.75      5.69 o 
   1  11   8       69.53       67.88      6.23 o 
   2  11   8        3.05        7.65      3.12 o 
   3  11   8        0.02        3.68      2.85 o 
  -4  12   8       24.56       23.29      3.90 o 
  -3  12   8       80.96       94.93      6.75 o 
  -2  12   8      121.57      124.12      7.47 o 
  -1  12   8      264.83      295.67     14.08 o 
   0  12   8      199.36      204.49     11.63 o 
   1  12   8       13.68       21.84      4.80 o 
   2  12   8       23.25       26.02      5.29 o 
  -2  13   8       74.06       83.92      6.75 o 
  -1  13   8        0.03        6.70      2.49 o 
   0  13   8       19.43       20.68      4.24 o 
  -8   1   9      106.40      104.29     12.56 o 
  -7   1   9      225.83      230.90     16.86 o 
  -6   1   9      195.99      198.78      8.24 o 
  -5   1   9      162.58      152.98      8.61 o 
  -4   1   9     1332.19     1334.40     15.82 o 
  -3   1   9     1175.11     1199.45     14.31 o 
  -2   1   9     1010.65     1060.43     15.89 o 
  -1   1   9       63.02       56.34      2.60 o 
   0   1   9      618.36      616.40     10.50 o 
   1   1   9     1975.06     2019.96     28.05 o 
   2   1   9     1895.00     2009.11     28.80 o 
   3   1   9     2484.33     2593.23     34.23 o 
   4   1   9       10.23       12.97      3.80 o 
   5   1   9      150.36      150.74     13.55 o 
   6   1   9      101.34      121.15     12.56 o 
  -8   2   9        1.99        3.80      5.45 o 
  -7   2   9       20.89       23.43      5.06 o 
  -6   2   9       19.13       21.59      4.79 o 
  -5   2   9       51.37       52.25      4.68 o 
  -4   2   9      186.65      216.45      6.41 o 
  -3   2   9      235.56      242.79     11.74 o 
  -2   2   9      321.55      333.19      7.22 o 
  -1   2   9      234.20      242.79      5.24 o 
   0   2   9      830.61      896.77     11.82 o 
   1   2   9      592.44      583.29     14.90 o 
   2   2   9      274.86      275.27     10.62 o 
   3   2   9      134.05      129.55      7.74 o 
   4   2   9       33.18       34.45      5.13 o 
   5   2   9       39.06       38.76      6.11 o 
   6   2   9        2.33        5.40      2.78 o 
  -8   3   9       16.75       19.50      7.93 o 
  -7   3   9      264.34      284.38     13.47 o 
  -6   3   9      537.68      509.57     16.94 o 
  -5   3   9     1036.47      998.26     22.38 o 
  -4   3   9      200.91      197.29      9.36 o 
  -3   3   9      302.83      289.58     18.04 o 
  -2   3   9      439.81      468.97     13.00 o 
  -1   3   9     1981.61     2008.95     24.91 o 
   0   3   9      794.25      773.79     12.97 o 
   1   3   9      614.43      613.25     12.05 o 
   2   3   9      159.30      160.71      8.33 o 
   3   3   9        2.74        2.15      3.64 o 
   4   3   9      719.83      735.32     19.86 o 
   5   3   9      660.34      625.26     19.57 o 
   6   3   9        1.96        5.29      2.74 o 
  -8   4   9       41.60       50.33      7.22 o 
  -7   4   9       71.10       86.44      8.66 o 
  -6   4   9      104.36       98.97      8.17 o 
  -5   4   9       65.72       57.58      6.66 o 
  -4   4   9       42.39       41.40      4.29 o 
  -3   4   9       13.00       12.27      2.76 o 
  -2   4   9       80.73       75.16      3.90 o 
  -1   4   9      308.86      287.94     18.42 o 
   0   4   9       78.16       80.12      4.04 o 
   1   4   9       52.93       56.89      4.23 o 
   2   4   9       36.79       48.73      5.39 o 
   3   4   9        2.01        3.50      2.26 o 
   4   4   9        2.10        1.12      2.91 o 
   5   4   9        7.51        8.76      3.62 o 
   6   4   9       26.90       38.34      5.95 o 
  -7   5   9      206.47      200.90     11.93 o 
  -6   5   9      256.06      240.14     15.21 o 
  -5   5   9     1228.70     1169.87     25.77 o 
  -4   5   9      112.49      102.08      7.77 o 
  -3   5   9      216.16      217.48      9.59 o 
  -2   5   9      180.33      170.47     11.62 o 
  -1   5   9     1088.02     1086.51     23.86 o 
   0   5   9      730.41      709.79     11.86 o 
   1   5   9      222.80      194.23      7.39 o 
   2   5   9      301.03      298.07      7.87 o 
   3   5   9      172.50      163.86      9.15 o 
   4   5   9      490.19      465.07     16.23 o 
   5   5   9       34.29       39.00      7.44 o 
   6   5   9      117.32      114.12      8.82 o 
  -7   6   9       67.55       74.78      8.53 o 
  -6   6   9       17.26       16.93      4.73 o 
  -5   6   9      111.58      104.69      8.53 o 
  -4   6   9      196.12      179.82     13.47 o 
  -3   6   9        7.48       10.05      2.28 o 
  -2   6   9      606.17      594.63     19.16 o 
  -1   6   9     1223.46     1246.23     23.19 o 
   0   6   9      102.83       96.40      4.82 o 
   1   6   9       20.92       19.32      2.93 o 
   2   6   9        4.82        3.84      2.26 o 
   3   6   9      188.21      189.14     10.51 o 
   4   6   9       53.83       43.30      9.42 o 
   5   6   9        0.41        1.04      2.45 o 
  -7   7   9      100.87      100.18      9.01 o 
  -6   7   9      165.36      158.06     10.69 o 
  -5   7   9      150.60      147.64      9.87 o 
  -4   7   9      246.14      216.79     12.07 o 
  -3   7   9      761.04      697.48     19.47 o 
  -2   7   9       18.04       18.50      2.86 o 
  -1   7   9      423.03      392.94      9.52 o 
   0   7   9       19.24       24.31      3.24 o 
   1   7   9       85.69       93.85      5.03 o 
   2   7   9     1365.96     1329.63     26.93 o 
   3   7   9      137.87      130.23      9.05 o 
   4   7   9        1.38        3.29      2.33 o 
   5   7   9        1.67        4.79      3.97 o 
  -6   8   9        0.18        3.62      2.89 o 
  -5   8   9      113.84      120.06      9.00 o 
  -4   8   9       55.69       48.30      6.78 o 
  -3   8   9      238.90      204.46      8.84 o 
  -2   8   9      297.81      301.17     11.84 o 
  -1   8   9       27.50       27.72      3.50 o 
   0   8   9       25.83       25.71      3.38 o 
   1   8   9      504.52      482.40     13.26 o 
   2   8   9      105.99       92.54      7.83 o 
   3   8   9        8.51       11.04      3.88 o 
   4   8   9      108.15      105.38      8.53 o 
   5   8   9       12.50       15.54      5.29 o 
  -6   9   9       65.00       73.39      8.16 o 
  -5   9   9        2.81        1.91      2.64 o 
  -4   9   9      162.85      153.62     10.10 o 
  -3   9   9      482.27      448.47     13.42 o 
  -2   9   9      117.23      111.84      6.86 o 
  -1   9   9        2.55        3.10      2.04 o 
   0   9   9      205.26      201.67      7.51 o 
   1   9   9      834.33      810.82     17.84 o 
   2   9   9      335.09      332.55     14.61 o 
   3   9   9      419.48      397.62     17.52 o 
   4   9   9       38.87       46.36      6.95 o 
  -5  10   9        1.88        2.19      2.56 o 
  -4  10   9       46.29       48.14      6.87 o 
  -3  10   9      472.81      444.81     13.83 o 
  -2  10   9       80.28       71.98      6.28 o 
  -1  10   9       30.77       32.41      3.95 o 
   0  10   9       13.85       16.75      3.63 o 
   1  10   9       31.93       35.49      4.89 o 
   2  10   9       16.73       23.59      5.01 o 
   3  10   9      142.72      150.02     10.51 o 
  -4  11   9       73.47       87.84      8.98 o 
  -3  11   9       10.25       19.46      3.77 o 
  -2  11   9      283.13      273.92     10.94 o 
  -1  11   9      362.65      379.12     12.62 o 
   0  11   9      360.01      361.30     12.40 o 
   1  11   9      331.69      291.88     14.07 o 
   2  11   9      143.11      128.96      9.64 o 
   3  11   9      137.01      162.55     11.04 o 
  -3  12   9        4.66        5.33      2.37 o 
  -2  12   9       11.54       20.19      3.68 o 
  -1  12   9       16.78       15.06      7.44 o 
   0  12   9       42.66       49.24      6.78 o 
   1  12   9        1.63        8.94      3.04 o 
  -7   0  10      350.28      395.03     21.82 o 
  -6   0  10       19.18       30.08      5.20 o 
  -5   0  10       28.74       31.09      4.84 o 
  -4   0  10      749.35      774.22     29.50 o 
  -3   0  10     1103.72     1118.96     20.52 o 
  -2   0  10      970.03      966.57     86.03 o 
  -1   0  10      394.91      431.40     61.82 o 
   0   0  10        3.20        3.47      2.98 o 
   1   0  10      215.09      189.58     12.89 o 
   2   0  10     3249.82     3409.80     56.86 o 
   3   0  10      461.59      452.05     20.99 o 
   4   0  10      358.06      363.13     19.67 o 
   5   0  10       64.71       55.20      9.59 o 
   6   0  10       96.18      110.08     12.40 o 
  -8   1  10        9.73       14.54      7.60 o 
  -7   1  10        6.13        9.75      5.78 o 
  -6   1  10        1.92        3.86      3.22 o 
  -5   1  10        2.99        5.45      2.04 o 
  -4   1  10        8.90        8.64      2.18 o 
  -3   1  10       16.36       19.22      2.56 o 
  -2   1  10      554.95      603.23     25.57 o 
  -1   1  10       31.67       33.67      2.96 o 
   0   1  10       68.65       77.88      5.89 o 
   1   1  10      408.59      401.42     13.03 o 
   2   1  10      465.25      448.56     14.19 o 
   3   1  10      288.06      276.37     11.67 o 
   4   1  10       31.69       37.99      5.78 o 
   5   1  10      165.26      167.76     14.71 o 
   6   1  10       74.02       76.86     11.90 o 
  -8   2  10       76.37       97.19     13.55 o 
  -7   2  10        1.66        5.76      3.85 o 
  -6   2  10      260.31      254.15     12.15 o 
  -5   2  10      272.21      268.23      9.34 o 
  -4   2  10       40.17       41.93      4.26 o 
  -3   2  10      804.25      824.28     29.61 o 
  -2   2  10      477.35      493.38     20.80 o 
  -1   2  10      412.10      369.79     10.41 o 
   0   2  10     1266.75     1254.47     26.30 o 
   1   2  10      379.77      401.29      9.87 o 
   2   2  10     1516.60     1452.84     29.34 o 
   3   2  10      414.97      404.85     14.11 o 
   4   2  10      432.84      449.36     15.39 o 
   5   2  10       71.84       81.94      8.12 o 
   6   2  10      249.88      264.95     19.34 o 
  -8   3  10        0.67        2.48      5.62 o 
  -7   3  10       72.96       78.08      8.23 o 
  -6   3  10      224.57      214.57     11.51 o 
  -5   3  10      101.08       92.88      7.59 o 
  -4   3  10        0.91        0.23      1.89 o 
  -3   3  10      497.09      497.57     11.93 o 
  -2   3  10        1.60        3.03      1.62 o 
  -1   3  10      473.93      482.14      9.27 o 
   0   3  10       66.33       78.01      6.08 o 
   1   3  10        0.87        0.90      1.65 o 
   2   3  10       47.23       51.44      5.79 o 
   3   3  10       41.18       42.38      5.60 o 
   4   3  10        0.06        1.10      3.10 o 
   5   3  10       72.23       78.09      8.01 o 
   6   3  10       66.93       71.96      8.00 o 
  -7   4  10        1.63        8.61      3.84 o 
  -6   4  10      105.46       88.63      8.18 o 
  -5   4  10       88.40       78.08      7.71 o 
  -4   4  10      773.35      783.74     15.67 o 
  -3   4  10      103.89       99.96      5.80 o 
  -2   4  10      359.09      349.89      8.32 o 
  -1   4  10      731.22      703.03     11.71 o 
   0   4  10     2773.10     2766.73     47.46 o 
   1   4  10     2060.86     2059.01     47.60 o 
   2   4  10      147.37      142.34      6.73 o 
   3   4  10      247.23      240.77      9.01 o 
   4   4  10     1557.29     1516.86     38.59 o 
   5   4  10      557.26      536.67     21.24 o 
  -7   5  10        1.57       11.86      3.89 o 
  -6   5  10       19.22       21.13      4.96 o 
  -5   5  10       12.75       17.29      4.66 o 
  -4   5  10      116.71      109.86      8.59 o 
  -3   5  10      190.12      170.72      8.42 o 
  -2   5  10       15.60       16.81      3.08 o 
  -1   5  10       75.19       75.95      4.39 o 
   0   5  10        0.57        0.21      1.52 o 
   1   5  10      116.63      113.88      6.04 o 
   2   5  10        0.09        1.46      1.93 o 
   3   5  10       71.81       64.13     10.58 o 
   4   5  10       72.85       64.95      7.36 o 
   5   5  10       14.11       16.04      3.97 o 
  -7   6  10        1.38        3.77      3.39 o 
  -6   6  10       76.29       81.90      8.58 o 
  -5   6  10       79.34       88.43      8.53 o 
  -4   6  10      264.87      240.92     11.91 o 
  -3   6  10       38.72       39.61      3.77 o 
  -2   6  10      889.24      835.21     28.28 o 
  -1   6  10      133.57      130.30      8.11 o 
   0   6  10     1412.47     1361.73     18.05 o 
   1   6  10      660.00      680.11     14.64 o 
   2   6  10     1067.85     1073.68     37.11 o 
   3   6  10     1375.18     1359.61     30.99 o 
   4   6  10       91.19       90.41     12.40 o 
   5   6  10      465.74      422.63     24.79 o 
  -6   7  10       22.36       19.39      4.57 o 
  -5   7  10       22.68       21.83      4.81 o 
  -4   7  10        0.14        1.65      2.54 o 
  -3   7  10       30.76       25.19      3.94 o 
  -2   7  10       12.56        9.89      2.51 o 
  -1   7  10      256.96      245.25      7.91 o 
   0   7  10        2.45        4.82      2.12 o 
   1   7  10        4.93        6.73      3.15 o 
   2   7  10      182.62      172.01     10.28 o 
   3   7  10        0.35        0.61      2.70 o 
   4   7  10       27.52       30.61      5.34 o 
   5   7  10      113.13      112.56     12.56 o 
  -6   8  10       94.67      105.23      9.21 o 
  -5   8  10        0.59        8.33      3.29 o 
  -4   8  10      360.61      334.40     14.83 o 
  -3   8  10      525.42      518.94     14.22 o 
  -2   8  10      375.21      384.72     17.35 o 
  -1   8  10      350.29      334.03     11.36 o 
   0   8  10       10.43       16.06      2.95 o 
   1   8  10      263.47      239.96     11.91 o 
   2   8  10     1285.97     1315.67     44.13 o 
   3   8  10      350.92      330.59     15.12 o 
   4   8  10      161.00      136.57      9.70 o 
  -5   9  10       45.31       38.67      6.42 o 
  -4   9  10       90.79       84.79      8.71 o 
  -3   9  10        1.64        1.62      2.28 o 
  -2   9  10        1.68        2.62      2.36 o 
  -1   9  10      274.98      261.47      8.71 o 
   0   9  10        5.17        6.17      2.32 o 
   1   9  10       43.30       40.09      6.25 o 
   2   9  10       90.94       90.09      8.76 o 
   3   9  10        8.95       11.78      4.02 o 
  -5  10  10      219.79      249.78     13.70 o 
  -4  10  10      105.16      105.16      7.14 o 
  -3  10  10      297.48      319.86     13.70 o 
  -2  10  10      228.93      245.96     10.31 o 
  -1  10  10       52.33       58.88      5.06 o 
   0  10  10      217.08      231.17      9.98 o 
   1  10  10       90.09       89.74      7.92 o 
   2  10  10        3.60        6.72      2.98 o 
   3  10  10      123.46      108.84      9.43 o 
  -4  11  10        2.47        4.25      1.79 o 
  -3  11  10       31.30       31.53      4.58 o 
  -2  11  10        0.32        4.60      1.97 o 
  -1  11  10       45.65       53.55      5.78 o 
   0  11  10       12.81       20.17      3.78 o 
   1  11  10       35.47       37.38      6.25 o 
   2  11  10        4.47        9.57      3.30 o 
  -2  12  10       36.42       39.71      4.98 o 
  -1  12  10      275.21      318.54     15.02 o 
   0  12  10       41.85       49.50      6.77 o 
  -7   1  11      131.27      143.14     13.88 o 
  -6   1  11      131.46      133.28     10.66 o 
  -5   1  11       26.66       25.81      3.97 o 
  -4   1  11       16.27       18.13      2.82 o 
  -3   1  11        2.24        3.09      1.69 o 
  -2   1  11       20.83       24.13      2.85 o 
  -1   1  11       81.99       83.30      4.35 o 
   0   1  11       13.13       11.42      3.25 o 
   1   1  11      305.54      271.09     11.39 o 
   2   1  11      451.74      418.49     14.49 o 
   3   1  11     1229.21     1192.80     25.18 o 
   4   1  11      190.09      178.20     10.46 o 
   5   1  11      878.91      885.42     33.55 o 
  -7   2  11        0.16        1.26      2.78 o 
  -6   2  11       32.82       31.48      5.90 o 
  -5   2  11        6.63        7.55      2.79 o 
  -4   2  11       46.59       46.96      4.66 o 
  -3   2  11       37.02       33.58      4.01 o 
  -2   2  11      413.86      388.25     10.77 o 
  -1   2  11      816.30      765.39     14.97 o 
   0   2  11      164.88      154.82      7.02 o 
   1   2  11       79.70       73.05      6.37 o 
   2   2  11        0.25        0.00      2.18 o 
   3   2  11       71.56       63.93      6.84 o 
   4   2  11        7.53        8.41      3.38 o 
   5   2  11      136.52      150.35     10.05 o 
  -7   3  11      116.69      125.08      9.39 o 
  -6   3  11       34.51       38.10      6.19 o 
  -5   3  11      348.61      325.97     13.73 o 
  -4   3  11      201.16      204.21      9.84 o 
  -3   3  11       63.94       70.14      5.29 o 
  -2   3  11        3.20        2.48      2.03 o 
  -1   3  11       87.77       81.73      5.24 o 
   0   3  11       33.54       29.20      4.64 o 
   1   3  11      473.40      478.49     15.24 o 
   2   3  11        4.51        3.40      3.47 o 
   3   3  11      537.51      524.79     16.86 o 
   4   3  11      650.78      638.99     28.59 o 
   5   3  11      121.49      110.17      8.65 o 
  -7   4  11        0.18        1.96      2.60 o 
  -6   4  11       16.00       19.24      4.89 o 
  -5   4  11       23.68       24.17      5.29 o 
  -4   4  11       58.15       51.68      5.14 o 
  -3   4  11       33.12       37.02      4.39 o 
  -2   4  11        2.91        2.87      2.09 o 
  -1   4  11      179.39      158.42      9.00 o 
   0   4  11       21.49       20.79      3.42 o 
   1   4  11      258.32      256.13     10.14 o 
   2   4  11        9.40       11.06      2.85 o 
   3   4  11       81.36       83.63     11.57 o 
   4   4  11       40.47       32.11      5.81 o 
   5   4  11       15.53       25.82      5.02 o 
  -7   5  11       93.47      116.14      9.39 o 
  -6   5  11       66.16       68.26      7.92 o 
  -5   5  11      538.62      533.20     18.29 o 
  -4   5  11       34.86       35.95      6.02 o 
  -3   5  11     1334.72     1332.24     44.27 o 
  -2   5  11       59.96       62.40      6.72 o 
  -1   5  11        8.52        7.18      2.59 o 
   0   5  11      208.01      198.28      6.98 o 
   1   5  11        1.96        4.10      2.23 o 
   2   5  11       87.82       83.56      5.95 o 
   3   5  11      107.75      100.57      8.02 o 
   4   5  11      116.04      113.05     12.89 o 
   5   5  11      242.70      269.08     19.67 o 
  -6   6  11        2.31        4.83      2.57 o 
  -5   6  11       10.54       23.23      5.07 o 
  -4   6  11        3.80        8.95      3.56 o 
  -3   6  11       16.11       17.03      3.52 o 
  -2   6  11      200.62      209.87      7.31 o 
  -1   6  11      138.64      123.59      5.74 o 
   0   6  11      163.31      162.20      6.56 o 
   1   6  11      248.37      224.65      8.89 o 
   2   6  11       44.54       46.12      6.35 o 
   3   6  11       25.36       23.42      4.99 o 
   4   6  11        0.20        3.48      2.14 o 
  -6   7  11       80.09       87.08     13.06 o 
  -5   7  11      236.47      252.94     13.26 o 
  -4   7  11      137.02      124.89      9.23 o 
  -3   7  11       75.97       82.69      6.19 o 
  -2   7  11      172.79      177.37      7.02 o 
  -1   7  11      351.61      338.20      9.51 o 
   0   7  11      142.68      116.88      5.99 o 
   1   7  11      262.87      256.72      9.74 o 
   2   7  11      353.14      348.34     14.70 o 
   3   7  11        1.67        7.10      3.38 o 
   4   7  11      126.11      128.06      9.50 o 
  -6   8  11       13.98       17.89      6.86 o 
  -5   8  11        3.45        7.98      3.21 o 
  -4   8  11        0.84        1.98      2.89 o 
  -3   8  11      359.03      351.80     17.94 o 
  -2   8  11       87.58       92.83      5.46 o 
  -1   8  11        8.83        8.86      2.48 o 
   0   8  11       14.22       15.24      3.03 o 
   1   8  11       59.92       52.96      6.87 o 
   2   8  11       50.70       51.25      7.12 o 
   3   8  11       11.19       19.74      4.65 o 
  -5   9  11       20.91       25.89      5.22 o 
  -4   9  11       66.69       71.09      8.18 o 
  -3   9  11       99.59      110.25      7.02 o 
  -2   9  11       74.17       76.32      6.47 o 
  -1   9  11      197.87      204.23      8.01 o 
   0   9  11      558.81      537.01     12.80 o 
   1   9  11       23.68       30.06      5.62 o 
   2   9  11       65.53       85.11      8.74 o 
   3   9  11      325.12      300.29     14.83 o 
  -4  10  11      148.79      169.95     24.13 o 
  -3  10  11       13.31       13.78      3.11 o 
  -2  10  11       63.95       73.71      6.52 o 
  -1  10  11       50.54       54.01      4.98 o 
   0  10  11        0.15        4.85      2.23 o 
   1  10  11        8.02       15.42      4.29 o 
   2  10  11        1.99        2.19      2.55 o 
  -3  11  11       25.40       26.36      3.96 o 
  -2  11  11      343.05      360.20     12.98 o 
  -1  11  11      150.55      159.77      8.61 o 
   0  11  11      225.95      233.92     10.46 o 
   1  11  11      190.93      208.74     12.44 o 
  -6   0  12      389.61      386.27     21.32 o 
  -5   0  12     1765.82     1860.43     45.62 o 
  -4   0  12     1658.24     1569.04     40.83 o 
  -3   0  12     1066.86     1000.30     31.90 o 
  -2   0  12      355.86      383.12     13.08 o 
  -1   0  12      156.08      148.98     11.98 o 
   0   0  12      214.18      182.31     13.72 o 
   1   0  12      275.39      270.57     17.02 o 
   2   0  12        6.03        5.29      4.63 o 
   3   0  12      588.50      592.87     26.28 o 
   4   0  12      458.12      522.63     25.45 o 
  -6   1  12       98.31      101.35      8.38 o 
  -5   1  12       40.42       40.13      4.90 o 
  -4   1  12       95.90       96.98      6.22 o 
  -3   1  12      289.31      290.46      9.85 o 
  -2   1  12       85.85       81.94      4.58 o 
  -1   1  12      119.78      123.30      6.49 o 
   0   1  12      409.62      352.89     17.27 o 
   1   1  12       15.08       13.14      3.79 o 
   2   1  12        1.67        3.32      2.82 o 
   3   1  12       89.98       90.23      8.00 o 
   4   1  12      329.28      312.90     14.07 o 
   5   1  12        0.22        4.96      3.97 o 
  -7   2  12       68.14       79.36      8.24 o 
  -6   2  12      641.01      640.80     28.26 o 
  -5   2  12      774.38      746.32     16.59 o 
  -4   2  12      938.94      971.84     20.03 o 
  -3   2  12     1009.50      982.07     18.11 o 
  -2   2  12      801.61      795.69     16.14 o 
  -1   2  12      502.16      475.41     12.47 o 
   0   2  12      224.15      245.40     15.78 o 
   1   2  12       71.81       64.22      6.72 o 
   2   2  12      159.50      172.67      9.99 o 
   3   2  12       40.69       50.67      6.54 o 
   4   2  12       27.24       31.90      8.10 o 
   5   2  12      163.21      181.26     11.10 o 
  -7   3  12       73.28       87.52      8.22 o 
  -6   3  12       15.76       19.10      4.92 o 
  -5   3  12       92.67       91.36      7.77 o 
  -4   3  12      381.20      380.70     16.92 o 
  -3   3  12      318.77      286.95     10.11 o 
  -2   3  12       56.36       60.31      5.34 o 
  -1   3  12      265.93      255.86      9.38 o 
   0   3  12       71.57       77.85      5.63 o 
   1   3  12      893.96      874.47     21.66 o 
   2   3  12       24.20       26.57      5.01 o 
   3   3  12      271.03      266.87     12.83 o 
   4   3  12       17.28       20.50      6.61 o 
   5   3  12        4.08        6.13      2.61 o 
  -7   4  12      102.71      102.98      9.17 o 
  -6   4  12      121.93      125.62      9.45 o 
  -5   4  12       65.74       69.00      7.76 o 
  -4   4  12      641.75      617.57     16.77 o 
  -3   4  12      608.16      564.98     14.22 o 
  -2   4  12     1581.94     1558.15     55.00 o 
  -1   4  12      168.82      149.56      9.11 o 
   0   4  12      257.91      271.86      9.94 o 
   1   4  12       10.45       16.40      4.14 o 
   2   4  12       19.47       30.11      5.43 o 
   3   4  12      763.03      809.06     32.56 o 
   4   4  12      262.20      266.93     19.17 o 
  -6   5  12        3.93        7.47      2.91 o 
  -5   5  12        3.62        4.40      2.72 o 
  -4   5  12      332.86      343.21     14.61 o 
  -3   5  12        0.62        2.93      2.28 o 
  -2   5  12      260.25      215.82     11.16 o 
  -1   5  12      370.78      356.23     11.48 o 
   0   5  12       25.49       27.44      4.19 o 
   1   5  12       22.08       19.11      4.67 o 
   2   5  12      112.70      116.38      8.58 o 
   3   5  12       46.94       31.90      8.10 o 
   4   5  12        1.51        5.12      3.80 o 
  -6   6  12      207.14      212.45     12.66 o 
  -5   6  12        4.87        6.31      3.24 o 
  -4   6  12      409.34      404.79     20.16 o 
  -3   6  12      372.26      360.37     17.78 o 
  -2   6  12      467.92      458.79     26.48 o 
  -1   6  12      184.47      189.31      8.65 o 
   0   6  12      141.76      138.12      9.36 o 
   1   6  12      334.14      351.87     14.32 o 
   2   6  12      457.53      416.51     23.80 o 
   3   6  12       86.90       96.16      7.89 o 
   4   6  12       36.02       42.46      6.11 o 
  -6   7  12       42.43       44.01      6.87 o 
  -5   7  12       29.00       43.04      6.84 o 
  -4   7  12      241.40      226.14     12.61 o 
  -3   7  12       44.09       43.82      6.72 o 
  -2   7  12       29.88       41.17      5.02 o 
  -1   7  12       69.92       68.55      6.00 o 
   0   7  12        5.05        5.01      2.57 o 
   1   7  12      119.76      115.56      6.93 o 
   2   7  12       55.56       68.35      7.84 o 
   3   7  12        0.04        2.72      2.32 o 
  -5   8  12      313.24      303.50     15.19 o 
  -4   8  12      327.26      302.48     14.84 o 
  -3   8  12       14.31       18.76      4.85 o 
  -2   8  12      212.35      204.33      9.38 o 
  -1   8  12      169.44      174.55      8.64 o 
   0   8  12      225.33      213.53      8.14 o 
   1   8  12      537.03      533.62     18.41 o 
   2   8  12       33.31       47.59      6.78 o 
   3   8  12       50.45       48.25      6.82 o 
  -4   9  12        1.34        7.41      3.17 o 
  -3   9  12        6.86        9.36      3.32 o 
  -2   9  12       71.53       74.39      8.06 o 
  -1   9  12       49.03       49.25      4.79 o 
   0   9  12        1.68        4.20      2.03 o 
   1   9  12        7.80       10.97      3.76 o 
   2   9  12        1.80        2.17      2.54 o 
  -3  10  12      222.53      227.57     13.03 o 
  -2  10  12        7.85       14.85      3.20 o 
  -1  10  12      404.09      404.23     11.77 o 
   0  10  12      216.02      229.21     10.35 o 
   1  10  12       23.24       33.79      8.35 o 
  -6   1  13       16.35       19.67      6.45 o 
  -5   1  13        0.81        5.27      2.60 o 
  -4   1  13      444.74      391.33     15.13 o 
  -3   1  13      437.17      426.77     12.33 o 
  -2   1  13      522.28      523.93     13.52 o 
  -1   1  13      606.30      571.93     14.54 o 
   0   1  13      926.26      839.87     22.07 o 
   1   1  13     1602.65     1536.31     41.98 o 
   2   1  13      209.09      183.13     15.37 o 
   3   1  13       31.14       29.32      5.43 o 
   4   1  13       67.00       88.37      8.06 o 
  -7   2  13       26.73       41.49      8.76 o 
  -6   2  13      133.45      142.93      9.87 o 
  -5   2  13       60.94       64.73      6.01 o 
  -4   2  13       56.57       55.19      5.52 o 
  -3   2  13       47.68       47.86      5.15 o 
  -2   2  13      278.97      273.48     10.08 o 
  -1   2  13      188.56      150.27      7.59 o 
   0   2  13        0.17        0.00      2.28 o 
   1   2  13       38.05       43.91      6.31 o 
   2   2  13      264.23      246.00     21.65 o 
   3   2  13       36.39       36.37      5.88 o 
   4   2  13       18.32       34.05      8.10 o 
  -6   3  13       28.31       38.10      6.23 o 
  -5   3  13      167.90      170.41     10.57 o 
  -4   3  13       31.30       39.23      4.95 o 
  -3   3  13      321.23      315.61     11.00 o 
  -2   3  13     1319.22     1233.13     21.40 o 
  -1   3  13     1266.07     1204.96     21.17 o 
   0   3  13      386.20      353.61     14.38 o 
   1   3  13       17.20       25.28      5.26 o 
   2   3  13      158.87      178.52     10.69 o 
   3   3  13      572.40      571.82     19.10 o 
   4   3  13      113.93      128.26     13.55 o 
  -6   4  13        1.33        7.49      3.50 o 
  -5   4  13       53.56       58.19      8.84 o 
  -4   4  13      138.52      135.01     12.46 o 
  -3   4  13      131.34      136.99      7.56 o 
  -2   4  13       40.44       44.90      5.21 o 
  -1   4  13      482.88      461.05     17.67 o 
   0   4  13        0.32        3.04      2.78 o 
   1   4  13        9.95       18.80      4.38 o 
   2   4  13        3.40        7.90      3.38 o 
   3   4  13        5.74       17.69      6.12 o 
   4   4  13       58.00       76.53     11.90 o 
  -6   5  13      157.96      173.66     11.53 o 
  -5   5  13       55.10       60.89      7.76 o 
  -4   5  13      146.42      150.75     11.07 o 
  -3   5  13     1039.74     1052.05     29.34 o 
  -2   5  13      240.98      233.07     10.01 o 
  -1   5  13     1071.60     1016.90     32.62 o 
   0   5  13      276.42      268.78     10.53 o 
   1   5  13        6.55       13.08      4.38 o 
   2   5  13      190.57      196.14     11.32 o 
   3   5  13      107.17      119.50     13.06 o 
  -6   6  13       32.82       38.46      6.35 o 
  -5   6  13       11.75       16.64      4.28 o 
  -4   6  13       52.49       56.22      7.46 o 
  -3   6  13      252.87      248.19     21.80 o 
  -2   6  13        0.60        2.61      2.66 o 
  -1   6  13      133.51      127.10      9.15 o 
   0   6  13       48.55       56.97      5.84 o 
   1   6  13       79.83       78.23      8.12 o 
   2   6  13       26.21       32.07      9.09 o 
   3   6  13       19.23       15.21      5.12 o 
  -5   7  13      376.46      379.15     22.97 o 
  -4   7  13      188.52      176.92     11.39 o 
  -3   7  13      231.72      192.31     11.86 o 
  -2   7  13      594.03      584.08     25.13 o 
  -1   7  13       32.93       38.95      5.15 o 
   0   7  13      272.56      285.61     11.22 o 
   1   7  13      600.17      582.51     24.13 o 
   2   7  13      257.28      249.91     19.83 o 
   3   7  13       41.74       45.78     10.08 o 
  -4   8  13        1.35        7.51      3.80 o 
  -3   8  13        7.24       13.15      4.46 o 
  -2   8  13        0.37        3.42      2.58 o 
  -1   8  13        4.28        9.34      3.15 o 
   0   8  13       69.76       82.99      6.99 o 
   1   8  13       16.15       15.21      6.94 o 
   2   8  13       20.21       24.13      8.10 o 
  -3   9  13       82.76       60.10      8.01 o 
  -2   9  13       42.63       48.83      7.13 o 
  -1   9  13      121.88      116.65      7.58 o 
   0   9  13      426.90      404.47     17.77 o 
   1   9  13      250.89      284.78     21.16 o 
  -1  10  13        3.76       12.57      3.08 o 
  -6   0  14        2.33       11.90      4.79 o 
  -5   0  14      147.73      169.25     14.88 o 
  -4   0  14      168.38      181.81     15.37 o 
  -3   0  14      575.71      526.92     25.45 o 
  -2   0  14      209.58      210.78     10.97 o 
  -1   0  14       64.68       88.59     11.57 o 
   0   0  14      748.14      778.32     30.91 o 
   1   0  14     1182.27     1197.15     38.84 o 
   2   0  14        7.34        2.48      3.64 o 
   3   0  14      164.20      187.43     15.87 o 
  -6   1  14        0.58        2.81      3.80 o 
  -5   1  14       21.41       20.87      6.78 o 
  -4   1  14       46.06       54.47      5.59 o 
  -3   1  14        0.45        0.58      2.09 o 
  -2   1  14      124.95      121.53      7.09 o 
  -1   1  14      303.01      266.15     10.17 o 
   0   1  14        1.96        3.56      2.86 o 
   1   1  14       24.00       28.69      5.43 o 
   2   1  14       31.56       39.09      6.19 o 
   3   1  14        0.45        4.94      2.58 o 
  -6   2  14       94.54       84.79     10.41 o 
  -5   2  14      108.24      127.90      7.47 o 
  -4   2  14       28.49       42.27      5.15 o 
  -3   2  14      196.36      193.79      8.94 o 
  -2   2  14      294.16      311.52     11.07 o 
  -1   2  14      771.34      707.05     16.59 o 
   0   2  14      249.97      258.32     12.89 o 
   1   2  14      261.79      267.93     13.09 o 
   2   2  14      643.61      670.59     20.97 o 
   3   2  14       63.25       75.83      8.18 o 
  -6   3  14        1.60        6.18      3.33 o 
  -5   3  14       31.75       44.06      6.60 o 
  -4   3  14       12.50       15.62      3.38 o 
  -3   3  14       10.45        9.51      3.09 o 
  -2   3  14       30.26       31.57      4.55 o 
  -1   3  14       16.36        8.17      2.77 o 
   0   3  14        6.66        6.63      3.33 o 
   1   3  14      243.98      236.25     15.04 o 
   2   3  14        6.06        6.51      3.27 o 
   3   3  14        1.68        4.55      6.20 o 
  -6   4  14       44.39       64.08      8.09 o 
  -5   4  14       15.47       21.82      5.19 o 
  -4   4  14       16.90       20.79      3.93 o 
  -3   4  14       35.65       47.89      5.43 o 
  -2   4  14      244.06      243.20     10.15 o 
  -1   4  14      602.00      584.61     15.61 o 
   0   4  14      561.52      565.38     19.05 o 
   1   4  14      151.54      144.64      9.99 o 
   2   4  14      107.51      116.62      8.94 o 
   3   4  14      436.05      411.06     24.63 o 
  -5   5  14        7.65       12.83      4.05 o 
  -4   5  14       37.88       45.24      6.71 o 
  -3   5  14      132.94      123.20      7.47 o 
  -2   5  14       18.18       24.71      4.40 o 
  -1   5  14        4.78        7.27      2.96 o 
   0   5  14        1.25        7.77      3.32 o 
   1   5  14        0.58        2.31      3.20 o 
   2   5  14       71.14       90.65      8.35 o 
   3   5  14       18.65       17.52      5.95 o 
  -5   6  14        0.67        7.77      5.78 o 
  -4   6  14       89.36       94.41     10.00 o 
  -3   6  14       20.64       26.65      4.61 o 
  -2   6  14      146.49      141.59      8.19 o 
  -1   6  14      281.10      278.54     11.19 o 
   0   6  14      150.18      144.24     10.17 o 
   1   6  14      443.34      433.36     17.32 o 
   2   6  14       22.72       26.78      8.26 o 
  -4   7  14       12.39       11.53      6.28 o 
  -3   7  14        4.25        9.68      4.12 o 
  -2   7  14       33.37       35.83      5.18 o 
  -1   7  14        1.42        4.51      2.56 o 
   0   7  14        2.99        6.92      2.89 o 
   1   7  14        4.28        5.45      5.62 o 
  -3   8  14      301.89      292.35     15.02 o 
  -2   8  14       59.99       53.80      6.29 o 
  -1   8  14       55.78       62.49      6.54 o 
   0   8  14       61.30       58.79      6.55 o 
   1   8  14      118.88      106.11     14.54 o 
  -5   1  15        0.77        2.74      2.39 o 
  -4   1  15       45.46       51.52      6.87 o 
  -3   1  15        9.52        9.80      3.41 o 
  -2   1  15      135.67      120.19      7.22 o 
  -1   1  15       88.19       81.57      8.30 o 
   0   1  15      584.79      560.94     21.98 o 
   1   1  15      272.76      262.38     13.50 o 
   2   1  15      166.18      178.69     11.10 o 
   3   1  15      144.92      141.02      9.92 o 
  -5   2  15       65.35       74.68      8.00 o 
  -4   2  15       14.01       18.14      3.68 o 
  -3   2  15      329.11      294.38     11.16 o 
  -2   2  15       23.14       21.08      3.91 o 
  -1   2  15        9.97       15.18      4.09 o 
   0   2  15        3.03        3.34      2.18 o 
   1   2  15       29.32       47.19      6.84 o 
   2   2  15        3.33        0.00      2.98 o 
  -5   3  15       65.80       78.57      8.58 o 
  -4   3  15       48.89       53.46      5.72 o 
  -3   3  15       42.07       47.16      6.91 o 
  -2   3  15      192.08      186.76     11.38 o 
  -1   3  15      186.85      179.17      8.86 o 
   0   3  15       71.95       66.83     10.41 o 
   1   3  15      195.77      221.24     12.39 o 
   2   3  15      679.34      690.72     22.26 o 
  -5   4  15       11.19       15.13      4.00 o 
  -4   4  15       14.05       16.43      3.29 o 
  -3   4  15       22.26       28.99      5.24 o 
  -2   4  15        0.17        1.79      2.09 o 
  -1   4  15      100.38      103.60      7.24 o 
   0   4  15       21.08       25.22      5.49 o 
   1   4  15        4.64        7.71      3.67 o 
   2   4  15        8.36        8.83      3.21 o 
  -4   5  15      259.48      255.01     13.73 o 
  -3   5  15       95.36       96.85      7.01 o 
  -2   5  15       81.05       87.65      7.90 o 
  -1   5  15      158.39      178.76      9.35 o 
   0   5  15      356.40      371.67     16.34 o 
   1   5  15      158.93      152.21     10.87 o 
   2   5  15      246.88      258.01     19.67 o 
  -4   6  15       53.11       77.90      9.04 o 
  -3   6  15        1.92        4.66      3.01 o 
  -2   6  15       25.01       27.54      4.83 o 
  -1   6  15        5.78       13.66      3.58 o 
   0   6  15       77.22       79.47      8.78 o 
   1   6  15        0.67        4.43      3.60 o 
  -3   7  15       74.67       69.25      9.59 o 
  -2   7  15      290.62      315.42     13.10 o 
  -1   7  15      160.96      188.89      9.90 o 
   0   7  15      476.63      525.93     28.59 o 
  -4   0  16       58.42       63.63     10.58 o 
  -3   0  16      172.76      147.93     14.05 o 
  -2   0  16        2.39        9.59      4.30 o 
  -1   0  16       66.93       60.99     11.07 o 
   0   0  16      346.64      292.72     20.66 o 
   2   0  16        9.47       12.56      4.46 o 
  -5   1  16       35.86       35.94      5.64 o 
  -4   1  16        5.62        9.49      3.15 o 
  -3   1  16       72.87       83.03      9.17 o 
  -2   1  16        0.48        6.34      2.42 o 
  -1   1  16        1.42        2.05      2.17 o 
   0   1  16        0.34        4.23      3.03 o 
   1   1  16        5.33        7.65      3.48 o 
   2   1  16       38.73       46.11      7.93 o 
  -4   2  16       38.95       39.19      6.07 o 
  -3   2  16       69.96       78.71      6.70 o 
  -2   2  16       74.75       69.91      6.42 o 
  -1   2  16      148.87      128.80      9.55 o 
   0   2  16        3.17        7.01      3.97 o 
   1   2  16      230.33      226.90     13.02 o 
  -4   3  16       11.74       22.62      3.99 o 
  -3   3  16        0.55        4.18      2.13 o 
  -2   3  16        4.19        4.39      2.28 o 
  -1   3  16       14.93       19.76      4.38 o 
   0   3  16        4.72        2.62      3.02 o 
   1   3  16        1.23        5.29      4.55 o 
  -4   4  16       37.28       39.98      5.12 o 
  -3   4  16       80.73       75.42      6.79 o 
  -2   4  16       59.69       64.78      6.52 o 
  -1   4  16       83.88       98.46      7.59 o 
   0   4  16       20.57       23.42      5.71 o 
   1   4  16      113.81       97.75      9.93 o 
  -3   5  16        0.02        3.55      3.39 o 
  -2   5  16       11.74       19.16      4.28 o 
  -1   5  16        1.52        5.26      3.06 o 
   0   5  16       14.97        9.28      4.38 o 
  -3   1  17      209.35      236.40     17.35 o 
  -2   1  17      191.96      210.47     12.33 o 
  -1   1  17      190.65      202.19     12.31 o 
   0   1  17      332.84      340.05     16.36 o 
  -3   2  17       16.85       20.59      4.15 o 
  -2   2  17        0.16        4.35      2.50 o 
  -1   2  17       10.10       16.40      3.85 o 
   0   2  17       22.89       25.94      5.72 o 
  -2   3  17      311.84      281.11     11.84 o 
  -1   3  17      104.59      113.53      9.69 o 
                                                 
